# Supplementary material for: Computational models with thermodynamic and composition features improve siRNA design
Source: BMC Bioinformatics. 2006 Feb 12;7:65. doi: 10.1186/1471-2105-7-65 (PMC1431570; doi:10.1186/1471-2105-7-65)
Supplement: Additional File 4 — TableS1A [file 1471-2105-7-65-S4.csv]

				G	U	bi	uni	duplex	Pos1	Pos2	Pos6	Pos13	Pos14	Pos18	Dif_5-3	Content+	Content-	Cons+	Cons-	Cons_Sum	Hyb19	target	Activ		References
M60857	195	213	AUUAUCCACUGUUUUUGGA	3	9	-7	-1.9	-28.1	-1.1	-0.9	-3.3	-0.9	-0.9	-2.4	-1.3	2	6	2	6	4	0.001175088	-8.1	24.7		Cell. 2003;115(2):209-16.
M60857	197	215	AAAUUAUCCACUGUUUUUG	2	9	-0.7	0	-24.2	-0.9	-0.9	-1.1	-2.2	-0.9	-2.1	-1.2	1	6	1	5	4	0.001175088	-8.1	9.8
M60857	199	217	CAAAAUUAUCCACUGUUUU	1	8	-1.5	0	-24.2	-2.1	-0.9	-0.9	-2.1	-2.1	-0.9	1.2	2	5	3	2	-1	0.001175088	-11.4	50.5
M60857	201	219	CACAAAAUUAUCCACUGUU	1	6	-0.6	0	-26.7	-2.1	-2.2	-0.9	-2.1	-2.2	-0.9	1.2	3	3	3	3	0	0.001175088	-14.5	83.7
M60857	203	221	GCCACAAAAUUAUCCACUG	2	4	-0.1	0	-30.3	-3.4	-3.3	-0.9	-2.4	-3.3	-2.1	1.3	4	2	2	3	1	0.001175088	-17.8	60.3
M60857	205	223	AGGCCACAAAAUUAUCCAC	2	3	-7.8	0	-31.5	-2.1	-3.3	-2.2	-1.3	-1.1	-2.2	-0.1	5	2	3	6	3	0.001175088	-13.5	45
M60857	207	225	UAAGGCCACAAAAUUAUCC	2	4	-7.8	0	-29.4	-1.3	-0.9	-3.3	-1.1	-0.9	-3.3	-2	4	2	2	5	3	0.001175088	-9.2	16.1
M60857	209	227	GCUAAGGCCACAAAAUUAU	3	4	-7.8	-0.4	-29.2	-3.4	-2.1	-3.3	-0.9	-0.9	-1.1	2.3	5	1	5	3	-2	0.001175088	-9.2	67.2
M60857	211	229	UAGCUAAGGCCACAAAAUU	3	4	-7.8	-0.6	-30.2	-1.3	-2.1	-0.9	-2.1	-0.9	-0.9	0.4	5	1	2	4	2	0.001175088	-9.2	18.7
M60857	213	231	UGUAGCUAAGGCCACAAAA	4	3	-10.8	-3.1	-32.5	-2.1	-2.2	-2.1	-2.1	-2.2	-0.9	1.2	5	0	3	4	1	0.001175088	-9.2	48
M60857	215	233	CCUGUAGCUAAGGCCACAA	4	3	-11.5	-3.2	-36.1	-3.3	-2.1	-2.1	-3.4	-3.3	-0.9	2.4	5	0	7	4	-3	0.001175088	-13.8	84
M60857	217	235	CUCCUGUAGCUAAGGCCAC	4	4	-11.6	-1.4	-37.6	-2.1	-2.4	-2.2	-2.1	-3.3	-2.2	-0.1	4	1	3	5	2	0.001175088	-18.3	39.7
M60857	219	237	CUCUCCUGUAGCUAAGGCC	4	5	-11.6	-1.4	-37.8	-2.1	-2.4	-2.1	-1.3	-0.9	-3.3	-1.2	3	2	2	7	5	0.001175088	-22.8	5.4
M60857	221	239	UUCUCUCCUGUAGCUAAGG	4	7	-13.6	-1	-34.4	-0.9	-2.4	-2.4	-3.4	-2.1	-3.3	-2.4	2	4	4	2	-2	0.001175088	-19.9	22.8
M60857	223	241	CUUUCUCUCCUGUAGCUAA	2	8	-6.6	0	-32	-2.1	-0.9	-2.4	-1.3	-2.1	-0.9	1.2	1	5	4	4	0	0.001175088	-21.9	69.3
M60857	225	243	UCCUUUCUCUCCUGUAGCU	2	9	-4.5	0	-35.5	-2.4	-3.3	-2.4	-2.1	-2.2	-2.1	0.3	1	6	3	4	1	0.001175088	-26.1	24.2
M60857	227	245	AAUCCUUUCUCUCCUGUAG	2	8	-1.1	0	-32	-0.9	-1.1	-0.9	-3.3	-2.1	-2.1	-1.2	0	6	2	3	1	0.001175088	-23.3	6.1
M60857	229	247	CAAAUCCUUUCUCUCCUGU	1	8	-0.6	0	-31.6	-2.1	-0.9	-3.3	-2.1	-2.4	-2.2	-0.1	1	6	3	2	-1	0.001175088	-22.4	15.1
M60857	231	249	GCCAAAUCCUUUCUCUCCU	1	7	-0.1	0	-34	-3.4	-3.3	-1.1	-2.1	-2.4	-2.1	1.3	2	6	3	4	1	0.001175088	-20	11.6
M60857	233	251	UAGCCAAAUCCUUUCUCUC	1	7	-0.3	0	-32	-1.3	-2.1	-0.9	-0.9	-2.4	-2.4	-1.1	2	6	0	6	6	0.001175088	-28.8	6.6
M60857	235	253	UGUAGCCAAAUCCUUUCUC	2	7	-0.3	0	-31.8	-2.1	-2.2	-3.3	-2.1	-0.9	-2.4	-0.3	2	5	2	6	4	0.001175088	-21.3	7.7
M60857	237	255	UUUGUAGCCAAAUCCUUUC	2	8	-2.7	0	-29.1	-0.9	-0.9	-2.1	-2.4	-3.3	-2.4	-1.5	2	6	3	7	4	0.001175088	-16.8	5.8
M60857	239	257	UUUUUGUAGCCAAAUCCUU	2	9	-1.8	0	-27.6	-0.9	-0.9	-2.2	-0.9	-1.1	-0.9	0	2	6	2	7	5	0.001175088	-12.2	18.1
M60857	241	259	UGUUUUUGUAGCCAAAUCC	3	8	-4.1	0	-28.9	-2.1	-2.2	-0.9	-2.1	-0.9	-3.3	-1.2	2	5	1	8	7	0.001175088	-15.1	16.5
M60857	243	261	GCUGUUUUUGUAGCCAAAU	4	8	-6.3	-2.3	-28.7	-3.4	-2.1	-0.9	-3.4	-3.3	-1.1	2.3	3	4	5	3	-2	0.001175088	-11.7	86.2
M60857	245	263	UUGCUGUUUUUGUAGCCAA	4	9	-5.9	-2.3	-29.7	-0.9	-2.1	-2.2	-1.3	-2.1	-0.9	0	3	5	3	7	4	0.001175088	-9.4	32
M60857	247	265	AUUUGCUGUUUUUGUAGCC	4	10	-6.3	-2.3	-28.7	-1.1	-0.9	-2.1	-2.1	-2.2	-3.3	-2.2	2	6	1	7	6	0.001175088	-11.8	22.6
M60857	249	267	GAAUUUGCUGUUUUUGUAG	5	10	-3.6	-0.1	-25.3	-2.4	-0.9	-2.1	-0.9	-0.9	-2.1	0.3	1	6	3	3	0	0.001175088	-10.3	28.8
M60857	251	269	UGGAAUUUGCUGUUUUUGU	5	11	-4.6	0	-27.3	-2.1	-3.3	-0.9	-0.9	-0.9	-2.2	-0.1	2	6	4	4	0	0.001175088	-9.2	21.5
M60857	253	271	GAUGGAAUUUGCUGUUUUU	5	10	-4.4	0	-26.5	-2.4	-1.1	-0.9	-2.1	-2.2	-0.9	1.5	2	6	3	3	0	0.001175088	-5.7	92.4
M60857	255	273	ACGAUGGAAUUUGCUGUUU	5	8	-4.3	-0.3	-29.3	-2.2	-2.4	-3.3	-3.4	-2.1	-0.9	1.3	2	4	6	2	-4	0.001175088	-4.3	92.7
M60857	257	275	ACACGAUGGAAUUUGCUGU	5	6	-3.5	-0.6	-31.8	-2.2	-2.1	-1.1	-0.9	-2.1	-2.2	0	3	2	2	5	3	0.001175088	-4.3	8.1
M60857	259	277	UUACACGAUGGAAUUUGCU	4	7	-2.9	0	-29.7	-0.9	-1.3	-2.4	-1.1	-0.9	-2.1	-1.2	3	3	3	4	1	0.001175088	-4.3	13.6
M60857	261	279	GAUUACACGAUGGAAUUUG	5	6	-3.9	0	-27.7	-2.4	-1.1	-2.1	-2.4	-0.9	-2.1	0.3	2	3	4	4	0	0.001175088	-4.3	7.7
M60857	263	281	UUGAUUACACGAUGGAAUU	4	7	-4.4	0	-27.7	-0.9	-2.1	-1.3	-2.1	-3.3	-0.9	0	2	3	3	5	2	0.001175088	-4.3	12.6
M60857	265	283	CCUUGAUUACACGAUGGAA	4	5	-2.9	-1.1	-31.1	-3.3	-2.1	-1.1	-2.4	-1.1	-0.9	2.4	2	2	5	3	-2	0.001175088	-4.3	54.1
M60857	267	285	GUCCUUGAUUACACGAUGG	5	6	-4.3	-0.1	-32.4	-2.2	-2.4	-2.1	-2.2	-2.4	-3.3	-1.1	2	3	4	2	-2	0.001175088	-6.4	12.6
M60857	269	287	AAGUCCUUGAUUACACGAU	3	6	-3.2	0	-30	-0.9	-2.1	-2.1	-2.2	-2.1	-1.1	-0.2	1	3	2	3	1	0.001175088	-9	13.3
M60857	271	289	UGAAGUCCUUGAUUACACG	4	6	-5.9	0	-31	-2.1	-2.4	-2.4	-0.9	-1.3	-2.4	-0.3	1	3	3	4	1	0.001175088	-12.9	11.2
M60857	273	291	CAUGAAGUCCUUGAUUACA	3	6	-5.8	0	-29.6	-2.1	-1.1	-2.1	-2.4	-1.1	-2.1	0	2	3	6	3	-3	0.001175088	-9.5	36.1
M60857	275	293	AUCAUGAAGUCCUUGAUUA	3	7	-7.9	0	-28.8	-1.1	-2.4	-2.4	-0.9	-2.1	-1.3	-0.2	1	4	2	6	4	0.001175088	-12.3	12.1
M60857	277	295	GGAUCAUGAAGUCCUUGAU	5	6	-14	-3.1	-32.3	-3.3	-2.4	-1.1	-3.3	-2.1	-1.1	2.2	2	3	4	2	-2	0.001175088	-18.4	33.6
M60857	279	297	CUGGAUCAUGAAGUCCUUG	5	6	-11	-3.1	-33	-2.1	-2.1	-2.4	-2.2	-2.4	-2.1	0	2	3	5	2	-3	0.001175088	-10.9	25.6
M60857	281	299	CCCUGGAUCAUGAAGUCCU	4	5	-11	-3.1	-36.6	-3.3	-3.3	-2.4	-0.9	-2.1	-2.1	1.2	2	2	4	5	1	0.001175088	-15.5	17.1
M60857	283	301	CGCCCUGGAUCAUGAAGUC	5	4	-7.1	0	-37	-2.4	-3.4	-2.1	-2.1	-2.4	-2.4	0	3	2	4	2	-2	0.001175088	-25.3	48.8
M60857	285	303	UCCGCCCUGGAUCAUGAAG	5	4	-8.6	-1.3	-38.1	-2.4	-3.3	-3.3	-2.1	-1.1	-2.1	0.3	3	2	4	2	-2	0.001175088	-19.5	11.3
M60857	287	305	UCUCCGCCCUGGAUCAUGA	4	5	-7.6	-1.4	-39.6	-2.4	-2.1	-3.4	-1.1	-2.4	-2.4	0	3	3	4	3	-1	0.001175088	-26.8	7.2
M60857	289	307	AGUCUCCGCCCUGGAUCAU	4	5	-7.6	-1.4	-39.4	-2.1	-2.2	-3.3	-3.3	-2.4	-1.1	1	3	3	5	4	-1	0.001175088	-25.3	51.5
M60857	291	309	GAAGUCUCCGCCCUGGAUC	5	4	-6.9	-1.4	-39.5	-2.4	-0.9	-2.1	-2.1	-2.1	-2.4	0	2	3	3	4	1	0.001175088	-19.1	7.3
M60857	293	311	GUGAAGUCUCCGCCCUGGA	6	4	-7.2	-0.8	-40.3	-2.2	-2.1	-2.2	-3.3	-3.3	-2.4	-0.2	2	2	6	2	-4	0.001175088	-19.1	58.2
M60857	295	313	UGGUGAAGUCUCCGCCCUG	6	5	-13.8	-3.6	-40	-2.1	-3.3	-0.9	-2.4	-3.4	-2.1	0	2	2	2	3	1	0.001175088	-18.8	53.2
M60857	297	315	CCUGGUGAAGUCUCCGCCC	5	4	-13.8	-3.6	-41.2	-3.3	-2.1	-2.1	-2.4	-3.3	-3.3	0	2	2	4	5	1	0.001175088	-18	11
M60857	299	317	CCCCUGGUGAAGUCUCCGC	5	4	-10.7	-1.8	-41.2	-3.3	-3.3	-3.3	-2.4	-2.1	-3.4	-0.1	2	2	6	5	-1	0.001175088	-22.4	23.4
M60857	301	319	CUCCCCUGGUGAAGUCUCC	4	5	-9.7	-0.1	-39.9	-2.1	-2.4	-2.1	-2.1	-2.2	-3.3	-1.2	1	3	2	4	2	0.001175088	-17.2	19.1
M60857	303	321	AUCUCCCCUGGUGAAGUCU	4	6	-6.3	-0.9	-37.7	-1.1	-2.4	-3.3	-2.4	-0.9	-2.1	-1	1	3	4	4	0	0.001175088	-11.9	12.4
M60857	305	323	CCAUCUCCCCUGGUGAAGU	4	5	-6.5	-3	-38.6	-3.3	-2.1	-2.4	-2.2	-2.1	-2.2	1.1	2	2	6	1	-5	0.001175088	-20.5	58.1
M60857	307	325	UGCCAUCUCCCCUGGUGAA	4	5	-8.5	-3	-39.8	-2.1	-3.4	-2.4	-2.1	-3.3	-0.9	1.2	3	2	5	2	-3	0.001175088	-13.7	82.4
M60857	309	327	UGUGCCAUCUCCCCUGGUG	5	6	-8.5	-2.7	-40.8	-2.1	-2.2	-2.1	-3.3	-2.1	-2.1	0	3	2	3	3	0	0.001175088	-16.2	26.2
M60857	311	329	CCUGUGCCAUCUCCCCUGG	4	5	-3.3	0	-41.9	-3.3	-2.1	-3.4	-3.3	-3.3	-3.3	0	3	2	4	2	-2	0.001175088	-12.8	78.6
M60857	313	331	CUCCUGUGCCAUCUCCCCU	2	6	-2.7	0	-41	-2.1	-2.4	-2.2	-2.1	-2.4	-2.1	0	2	3	4	6	2	0.001175088	-12.8	23.9
M60857	315	333	UCCUCCUGUGCCAUCUCCC	2	6	-2.7	0	-41.3	-2.4	-3.3	-2.1	-1.1	-2.4	-3.3	-0.9	2	4	0	6	6	0.001175088	-18.6	19.6
M60857	317	335	UUUCCUCCUGUGCCAUCUC	2	8	-2.7	0	-36.5	-0.9	-0.9	-2.4	-3.3	-2.1	-2.4	-1.5	2	6	3	5	2	0.002350176	-15	29.5
M60857	319	337	UCUUUCCUCCUGUGCCAUC	2	8	-2.7	0	-36.5	-2.4	-2.1	-3.3	-2.1	-3.4	-2.4	0	2	6	4	5	1	0.001175088	-16.2	15.1
M60857	321	339	GCUCUUUCCUCCUGUGCCA	3	7	-2.6	-0.1	-38.5	-3.4	-2.1	-0.9	-2.1	-2.2	-2.1	1.3	3	5	4	6	2	0.001175088	-21.8	44.1
M60857	323	341	AUGCUCUUUCCUCCUGUGC	3	8	-2.7	0	-36.3	-1.1	-2.1	-2.1	-3.3	-2.1	-3.4	-2.3	2	5	2	5	3	0.001175088	-24.5	9.2
M60857	325	343	AGAUGCUCUUUCCUCCUGU	3	8	-6.3	0	-35.3	-2.1	-2.4	-2.1	-2.1	-2.4	-2.2	-0.1	1	5	2	3	1	0.001175088	-18.8	25.5
M60857	327	345	GUAGAUGCUCUUUCCUCCU	3	8	-5.9	0	-34.5	-2.2	-1.3	-2.1	-2.4	-3.3	-2.1	0.1	1	5	5	4	-1	0.001175088	-23.1	41.1
M60857	329	347	CCGUAGAUGCUCUUUCCUC	3	7	-4.7	0	-34.8	-3.3	-2.4	-2.4	-0.9	-0.9	-2.4	0.9	1	5	3	5	2	0.001175088	-21.1	41.6
M60857	331	349	CACCGUAGAUGCUCUUUCC	3	6	-4.7	0	-34.6	-2.1	-2.2	-1.3	-2.4	-2.1	-3.3	-1.2	2	4	2	4	2	0.001175088	-16.3	6.7
M60857	333	351	CUCACCGUAGAUGCUCUUU	3	7	-4.7	0	-33.4	-2.1	-2.4	-2.4	-3.4	-2.1	-0.9	1.2	2	4	6	1	-5	0.001175088	-19.7	49.3
M60857	335	353	CGCUCACCGUAGAUGCUCU	4	5	-6.6	-1.7	-37.4	-2.4	-3.4	-2.2	-1.1	-2.1	-2.1	0.3	3	2	6	2	-4	0.001175088	-21.2	28.3
M60857	337	355	AGCGCUCACCGUAGAUGCU	5	4	-10.2	-2.5	-38.4	-2.1	-3.4	-2.4	-2.1	-2.4	-2.1	0	4	1	4	2	-2	0.001175088	-24	35.9
M60857	339	357	GAAGCGCUCACCGUAGAUG	6	3	-9.6	-0.5	-36.2	-2.4	-0.9	-3.4	-2.2	-1.3	-2.1	0.3	3	1	6	2	-4	0.001175088	-24.5	11
M60857	341	359	GGGAAGCGCUCACCGUAGA	7	2	-18.2	-1.8	-39.6	-3.3	-3.3	-3.4	-3.3	-2.4	-2.4	0.9	5	1	8	0	-8	0.001175088	-20.3	97.2
M60857	343	361	CGGGGAAGCGCUCACCGUA	7	2	-20.7	-4.6	-40.8	-2.4	-3.3	-0.9	-2.1	-2.2	-1.3	1.1	6	1	3	2	-1	0.001175088	-16.3	109.9
M60857	345	363	AUCGGGGAAGCGCUCACCG	7	2	-20.9	-4.1	-40.8	-1.1	-2.4	-3.3	-2.1	-2.4	-2.4	-1.3	6	2	3	5	2	0.001175088	-18.1	19.8
M60857	347	365	UCAUCGGGGAAGCGCUCAC	6	3	-9.9	-1.6	-39.6	-2.4	-2.1	-3.3	-2.4	-3.4	-2.2	0.2	7	3	5	4	-1	0.001175088	-21.8	16.1
M60857	349	367	UCUCAUCGGGGAAGCGCUC	6	4	-10.5	-2.1	-39.8	-2.4	-2.1	-2.4	-2.1	-3.4	-2.4	0	6	4	4	4	0	0.001175088	-19.1	13.5
M60857	351	369	GUUCUCAUCGGGGAAGCGC	7	4	-9.4	-3.2	-38.4	-2.2	-0.9	-2.1	-2.4	-0.9	-3.4	-1.2	6	4	4	7	3	0.001175088	-21	7.3
M60857	353	371	AAGUUCUCAUCGGGGAAGC	6	4	-9	-3.2	-35.6	-0.9	-2.1	-2.1	-3.3	-3.3	-3.4	-2.5	5	4	4	4	0	0.002350176	-23.1	32.2
M60857	355	373	UGAAGUUCUCAUCGGGGAA	6	5	-8.2	-2.4	-34.6	-2.1	-2.4	-0.9	-2.4	-3.3	-0.9	1.2	4	4	5	2	-3	0.001175088	-15.9	16.2
M60857	357	375	UUUGAAGUUCUCAUCGGGG	6	7	-5.7	0	-33.1	-0.9	-0.9	-2.1	-1.1	-2.4	-3.3	-2.4	4	6	3	4	1	0.001175088	-18.4	15.3
M60857	359	377	AGUUUGAAGUUCUCAUCGG	5	7	-4.3	0	-30.8	-2.1	-2.2	-2.4	-2.4	-2.1	-3.3	-1.2	2	6	3	6	3	0.001175088	-11.8	14.9
M60857	361	379	UCAGUUUGAAGUUCUCAUC	3	8	-4.7	0	-29.6	-2.4	-2.1	-0.9	-2.4	-2.1	-2.4	0	2	7	2	6	4	0.001175088	-7.3	10.3
M60857	363	381	CUUCAGUUUGAAGUUCUCA	3	8	-14.1	-2.2	-29.1	-2.1	-0.9	-2.2	-2.2	-0.9	-2.1	0	2	7	6	5	-1	0.001175088	-7.3	58.3
M60857	365	383	UGCUUCAGUUUGAAGUUCU	4	9	-15.2	-3.9	-30.1	-2.1	-3.4	-2.1	-0.9	-2.1	-2.1	0	2	6	3	5	2	0.001175088	-11.5	54.6
M60857	367	385	AGUGCUUCAGUUUGAAGUU	5	8	-15.2	-3.9	-29.9	-2.1	-2.2	-0.9	-2.1	-2.4	-0.9	1.2	2	5	3	4	1	0.001175088	-10.1	30.8
M60857	369	387	GUAGUGCUUCAGUUUGAAG	6	7	-10.6	-1.8	-30.3	-2.2	-1.3	-3.4	-0.9	-0.9	-2.1	0.1	2	4	7	4	-3	0.001175088	-9.1	26.9
M60857	371	389	CCGUAGUGCUUCAGUUUGA	5	7	-6.4	0	-33	-3.3	-2.4	-2.2	-2.1	-2.2	-2.4	0.9	2	4	5	1	-4	0.001175088	-15.9	81.9
U47298	1612	1630	UCUUGGCCUUUAUGAGGAU	5	8	-9.4	-1.8	-33.1	-2.4	-2.1	-3.4	-2.1	-2.4	-1.1	1.3	3	4	5	3	-2	0.000604961	-16.4	112.8
U47298	1610	1628	UUGGCCUUUAUGAGGAUCU	5	8	-10.2	-1.9	-33.1	-0.9	-2.1	-2.1	-2.1	-3.3	-2.1	-1.2	3	4	3	5	2	0.000604961	-20.9	21.8
U47298	1608	1626	GGCCUUUAUGAGGAUCUCU	5	7	-12.3	-1.9	-34.6	-3.3	-3.4	-0.9	-2.4	-1.1	-2.1	1.2	3	4	6	4	-2	0.000604961	-19.6	61.3
U47298	1606	1624	CCUUUAUGAGGAUCUCUCU	3	8	-11.5	-1.6	-32.4	-3.3	-2.1	-1.1	-2.4	-2.1	-2.1	1.2	1	5	3	5	2	0.000604961	-26.5	7.4
U47298	1604	1622	UUUAUGAGGAUCUCUCUGA	4	8	-12.5	-1.3	-31.5	-0.9	-0.9	-2.4	-2.4	-2.1	-2.4	-1.5	1	5	3	7	4	0.000604961	-17.4	4.4
U47298	1602	1620	UAUGAGGAUCUCUCUGAUU	4	8	-11	-1.3	-31.7	-1.3	-1.1	-3.3	-2.4	-2.1	-0.9	0.4	1	4	7	3	-4	0.000604961	-16.2	8.3
U47298	1600	1618	UGAGGAUCUCUCUGAUUUU	4	9	-11	-2.2	-31.1	-2.1	-2.4	-1.1	-2.1	-2.4	-0.9	1.2	1	6	3	3	0	0.000604961	-19.9	11.6
U47298	1598	1616	AGGAUCUCUCUGAUUUUUC	3	9	-6.4	-1.9	-29.9	-2.1	-3.3	-2.1	-1.1	-0.9	-2.4	-0.3	1	8	2	5	3	0.000604961	-13.5	13.2
U47298	1596	1614	GAUCUCUCUGAUUUUUCUU	2	11	-5.1	-0.8	-27.5	-2.4	-1.1	-2.1	-0.9	-0.9	-0.9	1.5	0	9	3	6	3	0.000604961	-8.8	31.9
U47298	1594	1612	UCUCUCUGAUUUUUCUUGC	2	11	-2.3	0	-29.5	-2.4	-2.1	-2.1	-0.9	-2.4	-3.4	-1	1	9	0	7	7	0.000604961	-12.9	4.9
U47298	1592	1610	UCUCUGAUUUUUCUUGCGU	3	11	-4.9	0	-29.6	-2.4	-2.1	-2.4	-2.1	-0.9	-2.2	0.2	1	8	3	6	3	0.000604961	-15.9	12.4
U47298	1590	1608	UCUGAUUUUUCUUGCGUCG	4	10	-3.4	0	-29.9	-2.4	-2.1	-0.9	-2.1	-3.4	-2.4	0	1	8	3	5	2	0.000604961	-8.2	4.1
U47298	1588	1606	UGAUUUUUCUUGCGUCGAG	5	9	-10.5	0	-29.9	-2.1	-2.4	-0.9	-2.4	-2.2	-2.1	0	1	7	3	3	0	0.000604961	-12.6	9.03
U47298	1586	1604	AUUUUUCUUGCGUCGAGUU	4	10	-8.4	0	-28.5	-1.1	-0.9	-2.4	-2.4	-2.4	-0.9	0.2	1	8	4	5	1	0.000604961	-8.4	9.8
U47298	1584	1602	UUUUCUUGCGUCGAGUUUU	4	11	-7.8	0	-28.3	-0.9	-0.9	-0.9	-2.4	-2.1	-0.9	0	1	9	2	5	3	0.000604961	-12.1	5.4
U47298	1582	1600	UUCUUGCGUCGAGUUUUCC	4	9	-8.7	0	-32.2	-0.9	-2.4	-3.4	-2.2	-0.9	-3.3	-2.4	1	8	3	6	3	0.000604961	-14.5	7.3
U47298	1580	1598	CUUGCGUCGAGUUUUCCGG	6	7	-11.4	0	-34.6	-2.1	-0.9	-2.2	-0.9	-0.9	-3.3	-1.2	2	6	2	7	5	0.000604961	-12.6	5.1
U47298	1578	1596	UGCGUCGAGUUUUCCGGUA	6	7	-6.3	0	-35.1	-2.1	-3.4	-2.4	-2.4	-3.3	-1.3	0.8	2	5	5	3	-2	0.000604961	-12.4	4.1
U47298	1576	1594	CGUCGAGUUUUCCGGUAAG	6	6	-7	0	-32.6	-2.4	-2.2	-2.1	-2.4	-3.3	-2.1	0.3	1	5	5	1	-4	0.000604961	-14.9	5.7
U47298	1574	1592	UCGAGUUUUCCGGUAAGAC	5	6	-12.3	0	-32.6	-2.4	-2.4	-0.9	-2.2	-1.3	-2.2	0.2	1	5	2	4	2	0.000604961	-14.4	39
U47298	1572	1590	GAGUUUUCCGGUAAGACCU	5	6	-14.7	-1.1	-33.2	-2.4	-2.1	-0.9	-0.9	-2.1	-2.1	0.3	1	4	2	5	3	0.000604961	-12.3	9.9
U47298	1570	1588	GUUUUCCGGUAAGACCUUU	4	8	-12.9	-1.1	-30.5	-2.2	-0.9	-3.3	-2.4	-2.2	-0.9	1.3	1	6	5	4	-1	0.000604961	-10.7	28.9
U47298	1568	1586	UUUCCGGUAAGACCUUUCG	4	7	-6.8	-1.1	-32.2	-0.9	-0.9	-3.3	-3.3	-2.1	-2.4	-1.5	1	6	3	5	2	0.000604961	-10.7	5
U47298	1566	1584	UCCGGUAAGACCUUUCGGU	5	6	-11.1	-2.6	-35.9	-2.4	-3.3	-1.3	-0.9	-0.9	-2.2	0.2	2	4	1	5	4	0.000604961	-15.6	5.3
U47298	1564	1582	CGGUAAGACCUUUCGGUAC	5	5	-7.2	-1.9	-33.7	-2.4	-3.3	-2.1	-2.4	-2.4	-2.2	0.2	2	3	6	2	-4	0.000604961	-11.4	19.6
U47298	1562	1580	GUAAGACCUUUCGGUACUU	4	7	-8.1	-2.6	-31	-2.2	-1.3	-2.2	-3.3	-2.2	-0.9	1.3	1	4	5	2	-3	0.000604961	-6.9	35.7
U47298	1560	1578	AAGACCUUUCGGUACUUCG	4	6	-7.4	-2.5	-32.3	-0.9	-2.1	-2.1	-1.3	-2.2	-2.4	-1.5	1	5	1	5	4	0.000604961	-6.9	6.9
U47298	1558	1576	GACCUUUCGGUACUUCGUC	4	7	-6.9	-1.9	-33.9	-2.4	-2.2	-0.9	-2.1	-0.9	-2.4	0	1	6	1	4	3	0.000604961	-11.2	10.3
U47298	1556	1574	CCUUUCGGUACUUCGUCCA	3	7	-5.7	-1.2	-34.7	-3.3	-2.1	-2.4	-2.4	-2.4	-2.1	1.2	2	6	4	6	2	0.000604961	-11.1	29.7
U47298	1554	1572	UUUCGGUACUUCGUCCACA	3	7	-5.7	-1.2	-33.6	-0.9	-0.9	-2.2	-2.2	-2.4	-2.1	-1.2	3	6	4	6	2	0.000604961	-12.4	22.2
U47298	1552	1570	UCGGUACUUCGUCCACAAA	3	5	-5.7	-1.2	-33.6	-2.4	-2.4	-2.2	-3.3	-2.1	-0.9	1.5	3	4	4	2	-2	0.000604961	-14.7	118
U47298	1550	1568	GGUACUUCGUCCACAAACA	3	4	-6	-0.9	-33.1	-3.3	-2.2	-0.9	-2.2	-2.1	-2.1	1.2	4	3	5	3	-2	0.000604961	-18.9	64.1
U47298	1548	1566	UACUUCGUCCACAAACACA	1	4	-0.1	0	-31.9	-1.3	-2.2	-2.4	-0.9	-0.9	-2.1	-0.8	4	3	4	4	0	0.000604961	-17.4	9.2
U47298	1546	1564	CUUCGUCCACAAACACAAC	1	3	-0.1	0	-31.5	-2.1	-0.9	-2.4	-2.2	-2.1	-2.2	-0.1	4	3	5	3	-2	0.000604961	-20.6	9.9
U47298	1544	1562	UCGUCCACAAACACAACUC	1	3	-0.1	0	-33	-2.4	-2.4	-2.1	-2.2	-2.1	-2.4	0	4	3	2	5	3	0.000604961	-17	4.7
U47298	1542	1560	GUCCACAAACACAACUCCU	1	3	-0.1	0	-33.6	-2.2	-2.4	-2.1	-0.9	-2.2	-2.1	0.1	4	2	4	5	1	0.000604961	-15.4	12.5
U47298	1540	1558	CCACAAACACAACUCCUCC	0	2	4.1	0	-34.7	-3.3	-2.1	-0.9	-2.1	-2.4	-3.3	0	4	2	3	4	1	0.000604961	-24.7	6.8
U47298	1538	1556	ACAAACACAACUCCUCCGC	1	2	0.4	0	-35.1	-2.2	-2.1	-2.1	-3.3	-2.1	-3.4	-1.2	4	2	2	5	3	0.000604961	-25.6	7.7
U47298	1536	1554	AAACACAACUCCUCCGCGC	2	2	-5.4	0	-36.6	-0.9	-0.9	-2.1	-2.4	-3.3	-3.4	-2.5	4	2	3	5	2	0.000604961	-25.8	13.2
U47298	1534	1552	ACACAACUCCUCCGCGCAA	2	2	-7.1	0	-37.8	-2.2	-2.1	-2.2	-2.4	-3.4	-0.9	1.3	5	2	5	2	-3	0.000604961	-24.8	75.1
U47298	1532	1550	ACAACUCCUCCGCGCAACU	2	3	-7.1	0	-37.8	-2.2	-2.1	-2.4	-2.4	-3.4	-2.1	0.1	4	2	5	2	-3	0.000604961	-20.6	6.4
U47298	1530	1548	AACUCCUCCGCGCAACUUU	2	5	-7.1	0	-35.3	-0.9	-2.2	-2.1	-2.1	-0.9	-0.9	0	3	4	2	3	1	0.000604961	-17.8	4.5
U47298	1528	1546	CUCCUCCGCGCAACUUUUU	2	7	-7.1	0	-34	-2.1	-2.4	-3.3	-2.2	-2.1	-0.9	1.2	3	6	4	2	-2	0.000604961	-16.2	61.2
U47298	1526	1544	CCUCCGCGCAACUUUUUCG	3	6	-7.1	0	-34.3	-3.3	-2.1	-3.4	-0.9	-0.9	-2.4	0.9	3	6	4	5	1	0.000604961	-12.3	21.4
U47298	1524	1542	UCCGCGCAACUUUUUCGCG	4	6	-9.7	-2.6	-34.7	-2.4	-3.3	-3.4	-0.9	-0.9	-2.4	0	4	6	2	4	2	0.001209921	-10	67.9
U47298	1522	1540	CGCGCAACUUUUUCGCGGU	5	6	-10.7	-3.6	-34.5	-2.4	-3.4	-0.9	-2.4	-2.4	-2.2	0.2	5	5	4	2	-2	0.000604961	-10	70.1
U47298	1520	1538	CGCAACUUUUUCGCGGUUG	5	7	-7.9	-2.2	-31.7	-2.4	-3.4	-2.1	-3.4	-2.4	-2.1	0.3	4	6	6	1	-5	0.000604961	-10	101.3
U47298	1518	1536	CAACUUUUUCGCGGUUGUU	4	9	-9.7	-2.1	-29	-2.1	-0.9	-0.9	-3.3	-2.2	-0.9	1.2	3	7	4	2	-2	0.000604961	-10	105.7
U47298	1516	1534	ACUUUUUCGCGGUUGUUAC	4	9	-8.2	0	-29.5	-2.2	-2.1	-0.9	-0.9	-2.1	-2.2	0	2	7	1	7	6	0.000604961	-10	14.5
U47298	1514	1532	UUUUUCGCGGUUGUUACUU	4	11	-7.4	0	-28.2	-0.9	-0.9	-2.4	-2.2	-0.9	-0.9	0	2	8	3	6	3	0.000604961	-10	23.4
U47298	1512	1530	UUUCGCGGUUGUUACUUGA	5	9	-7.4	0	-30.9	-0.9	-0.9	-2.4	-1.3	-2.2	-2.4	-1.5	2	6	2	5	3	0.000604961	-12.5	11.5
U47298	1510	1528	UCGCGGUUGUUACUUGACU	5	8	-9.5	-0.6	-33.4	-2.4	-2.4	-2.2	-2.1	-0.9	-2.1	0.3	2	4	4	4	0	0.000604961	-16.3	11.5
U47298	1508	1526	GCGGUUGUUACUUGACUGG	7	7	-8.4	-3.7	-34	-3.4	-2.4	-2.1	-2.1	-2.4	-3.3	0.1	3	3	3	3	0	0.000604961	-17.5	33.9
U47298	1506	1524	GGUUGUUACUUGACUGGCG	7	7	-7.2	-1	-34	-3.3	-2.2	-0.9	-2.2	-2.1	-2.4	0.9	3	3	5	3	-2	0.000604961	-15.8	20.5
U47298	1504	1522	UUGUUACUUGACUGGCGAC	5	7	-8.2	-1.5	-33.1	-0.9	-2.1	-2.2	-2.1	-3.3	-2.2	-1.3	2	3	3	5	2	0.000604961	-13.1	55.1
U47298	1502	1520	GUUACUUGACUGGCGACGU	6	6	-7.6	-2.1	-34.7	-2.2	-0.9	-0.9	-3.4	-2.4	-2.2	0	2	2	5	4	-1	0.000604961	-10.6	15.9
U47298	1500	1518	UACUUGACUGGCGACGUAA	5	5	-8.6	-0.5	-33.8	-1.3	-2.2	-2.4	-2.4	-2.2	-0.9	0.4	2	1	4	4	0	0.000604961	-10.6	7.1
U47298	1498	1516	CUUGACUGGCGACGUAAUC	5	5	-9	0	-33.8	-2.1	-0.9	-2.1	-2.4	-2.2	-2.4	-0.3	2	2	4	4	0	0.000604961	-10.6	4
U47298	1496	1514	UGACUGGCGACGUAAUCCA	5	4	-8.9	0	-36.2	-2.1	-2.4	-3.3	-1.3	-0.9	-2.1	0	3	1	5	7	2	0.000604961	-12.3	6.4
U47298	1494	1512	ACUGGCGACGUAAUCCACG	5	3	-9.4	0	-36.3	-2.2	-2.1	-2.4	-1.1	-2.4	-2.4	-0.2	3	1	2	4	2	0.000604961	-18.2	12.9
U47298	1492	1510	UGGCGACGUAAUCCACGAU	5	4	-9.3	-0.9	-35.5	-2.1	-3.3	-2.2	-3.3	-2.1	-1.1	1	3	1	5	2	-3	0.000604961	-21.7	55.8
U47298	1490	1508	GCGACGUAAUCCACGAUCU	4	4	-5.1	-1.6	-34.6	-3.4	-2.4	-2.2	-2.2	-2.4	-2.1	1.3	2	2	4	2	-2	0.000604961	-17.1	33
U47298	1488	1506	GACGUAAUCCACGAUCUCU	3	5	-6.8	-1.3	-33.3	-2.4	-2.2	-0.9	-2.4	-1.1	-2.1	0.3	1	3	4	4	0	0.000604961	-13.4	17.2
U47298	1486	1504	CGUAAUCCACGAUCUCUUU	2	7	-3.3	-0.4	-30.5	-2.4	-2.2	-2.4	-2.4	-2.1	-0.9	1.5	1	5	6	2	-4	0.000604961	-12.2	52.6
U47298	1484	1502	UAAUCCACGAUCUCUUUUU	1	9	-3.3	0	-27.7	-1.3	-0.9	-2.1	-2.4	-2.1	-0.9	0.4	1	7	2	4	2	0.000604961	-8.6	8.8
U47298	1482	1500	AUCCACGAUCUCUUUUUCC	1	8	-3.3	0	-31.2	-1.1	-2.4	-2.4	-0.9	-0.9	-3.3	-2.2	1	8	2	6	4	0.000604961	-8.2	8.7
U47298	1480	1498	CCACGAUCUCUUUUUCCGU	2	8	-3.3	0	-32.3	-3.3	-2.1	-1.1	-0.9	-0.9	-2.2	1.1	1	7	2	4	2	0.000604961	-9.9	41.2
U47298	1478	1496	ACGAUCUCUUUUUCCGUCA	2	8	-3.3	0	-31.4	-2.2	-2.4	-2.1	-2.4	-3.3	-2.1	0.1	1	8	3	5	2	0.000604961	-13.8	11.2
U47298	1476	1494	GAUCUCUUUUUCCGUCAUC	2	9	-5.1	0	-30.3	-2.4	-1.1	-2.1	-2.4	-2.2	-2.4	0	1	9	3	4	1	0.000604961	-19.3	52.4
U47298	1474	1492	UCUCUUUUUCCGUCAUCGU	2	10	0	0	-31.4	-2.4	-2.1	-0.9	-2.4	-2.1	-2.2	0.2	1	9	3	6	3	0.000604961	-18.7	19.3
U47298	1472	1490	UCUUUUUCCGUCAUCGUCU	2	10	0	0	-31.4	-2.4	-2.1	-0.9	-1.1	-2.4	-2.1	0.3	1	9	2	6	4	0.000604961	-11.3	6.9
U47298	1470	1488	UUUUUCCGUCAUCGUCUUU	2	11	0	0	-28.7	-0.9	-0.9	-3.3	-2.4	-2.2	-0.9	0	1	10	4	4	0	0.000604961	-14	26.1
U47298	1468	1486	UUUCCGUCAUCGUCUUUCC	2	9	0	0	-32.6	-0.9	-0.9	-2.2	-2.4	-2.1	-3.3	-2.4	1	9	3	7	4	0.000604961	-13.7	12.4
U47298	1466	1484	UCCGUCAUCGUCUUUCCGU	3	8	-0.3	0	-35.4	-2.4	-3.3	-2.1	-0.9	-0.9	-2.2	0.2	1	7	1	6	5	0.000604961	-14.3	26.2
U47298	1464	1482	CGUCAUCGUCUUUCCGUGC	4	7	-1.9	0	-35.2	-2.4	-2.2	-2.4	-2.4	-3.3	-3.4	-1	2	6	6	3	-3	0.000604961	-21.6	60.8
U47298	1462	1480	UCAUCGUCUUUCCGUGCUC	3	8	-2.1	0	-35.1	-2.4	-2.1	-2.2	-2.4	-2.2	-2.4	0	2	7	3	4	1	0.000604961	-25.3	79.7
U47298	1460	1478	AUCGUCUUUCCGUGCUCCA	3	7	-2.1	0	-36	-1.1	-2.4	-2.1	-2.1	-3.4	-2.1	-1	2	6	3	7	4	0.000604961	-29	47.8
U47298	1458	1476	CGUCUUUCCGUGCUCCAAA	3	6	-2.1	0	-34.3	-2.4	-2.2	-0.9	-2.1	-2.4	-0.9	1.5	2	5	5	4	-1	0.000604961	-24.3	110.4
U47298	1456	1474	UCUUUCCGUGCUCCAAAAC	2	6	-2.1	0	-32.8	-2.4	-2.1	-3.3	-3.3	-2.1	-2.2	0.2	2	5	3	4	1	0.000604961	-21.5	127.8
U47298	1454	1472	UUUCCGUGCUCCAAAACAA	2	5	-2.1	0	-31.3	-0.9	-0.9	-2.2	-0.9	-0.9	-0.9	0	3	4	2	6	4	0.000604961	-22.9	10.8
U47298	1452	1470	UCCGUGCUCCAAAACAACA	2	3	-2.1	0	-33.8	-2.4	-3.3	-3.4	-0.9	-2.2	-2.1	0.3	4	2	5	4	-1	0.000604961	-22.9	17.5
U47298	1450	1468	CGUGCUCCAAAACAACAAC	2	2	-2.1	0	-31.2	-2.4	-2.2	-2.4	-2.1	-0.9	-2.2	0.2	4	1	5	4	-1	0.000604961	-25.9	67.4
U47298	1448	1466	UGCUCCAAAACAACAACGG	3	2	-3.6	0	-32.3	-2.1	-3.4	-2.1	-2.2	-2.1	-3.3	-1.2	5	1	2	4	2	0.000604961	-22.3	10.7
U47298	1446	1464	CUCCAAAACAACAACGGCG	3	1	-3.3	0	-32.6	-2.1	-2.4	-0.9	-0.9	-2.2	-2.4	-0.3	5	1	4	5	1	0.000604961	-31.2	25.2
U47298	1444	1462	CCAAAACAACAACGGCGGC	4	0	-4.6	0	-34.8	-3.3	-2.1	-2.2	-2.4	-3.3	-3.4	-0.1	7	0	5	1	-4	0.000604961	-29.3	86.2
U47298	1442	1460	AAAACAACAACGGCGGCGG	6	0	-9.1	0	-35.1	-0.9	-0.9	-0.9	-3.4	-2.4	-3.3	-2.4	7	0	4	4	0	0.001209921	-22.9	39
U47298	1440	1458	AACAACAACGGCGGCGGGA	7	0	-9.1	0	-39	-0.9	-2.2	-2.1	-3.3	-3.4	-2.4	-1.5	8	0	5	2	-3	0.000604961	-20.6	56.2
U47298	1438	1456	CAACAACGGCGGCGGGAAG	8	0	-9.1	0	-38.9	-2.1	-0.9	-2.2	-2.4	-3.3	-2.1	0	8	0	7	0	-7	0.000604961	-23	52.8
U47298	1436	1454	ACAACGGCGGCGGGAAGUU	8	2	-10.3	0	-39	-2.2	-2.1	-3.3	-3.3	-2.4	-0.9	1.3	7	1	6	1	-5	0.000604961	-20.6	81.6
U47298	1434	1452	AACGGCGGCGGGAAGUUCA	8	2	-9.1	-0.1	-39.2	-0.9	-2.2	-2.4	-0.9	-2.1	-2.1	-1.2	7	2	3	3	0	0.000604961	-18.9	36.7
J03132	8	26	GAGGAGCUCAGCGUCGACU	7	3	-10	-0.5	-39.8	-2.4	-2.1	-3.4	-2.2	-2.4	-2.1	0.3	4	2	8	3	-5	0.000334896	-27.4	103.5384615		J Biol Chem. 2003;278(9):7108-18.
J03132	33	51	GCUGAGGUUGCAACUCUGA	6	5	-14	-2.2	-36.2	-3.4	-2.1	-3.3	-2.2	-2.1	-2.4	1	4	2	6	1	-5	0.000334896	-18.5	103.0769231
J03132	256	274	CAGGCAGGAGCAACUCCUU	5	3	-13.6	-4.1	-38.2	-2.1	-2.1	-2.1	-2.2	-2.1	-0.9	1.2	7	2	4	1	-3	0.000334896	-19.2	114.7692308
J03132	321	339	UGAAUAGCACAUUGGUUGG	6	6	-6.7	-0.7	-31.5	-2.1	-2.4	-2.1	-2.1	-3.3	-3.3	-1.2	5	2	4	3	-1	0.000334896	-5	91.69230769
J03132	422	440	CCCACUGGCUGCCAAGAGG	6	2	-15.8	-1.2	-41.5	-3.3	-3.3	-2.1	-2.1	-0.9	-3.3	0	6	0	4	1	-3	0.000334896	-29.4	82.15384615
J03132	571	589	CUCUCCUCACCAGCACCGU	2	4	-1.2	0	-40.1	-2.1	-2.4	-2.1	-3.4	-2.1	-2.2	-0.1	4	3	4	3	-1	0.000334896	-25.1	118.7692308
J03132	674	692	AAGGUCUGGAGCUGGUAGG	9	4	-11.6	0	-38.6	-0.9	-2.1	-2.1	-2.1	-3.3	-3.3	-2.4	5	1	2	5	3	0.000334896	-28.1	54
J03132	732	750	CGUGUCCACCUCUAGGACC	4	4	-9.6	-4.3	-39.3	-2.4	-2.2	-3.3	-1.3	-2.1	-3.3	-0.9	2	2	5	6	1	0.000334896	-25.6	90.61538462
J03132	921	939	CAGUAUUACUGCACACGUC	3	5	-10.5	-0.9	-32.3	-2.1	-2.1	-0.9	-2.2	-2.1	-2.4	-0.3	4	2	3	2	-1	0.000334896	-23.9	67.84615385
J03132	1002	1020	CUCUGGCUUCGUCAGAAUC	4	6	-14.8	-5.3	-34.7	-2.1	-2.4	-3.4	-2.1	-2.1	-2.4	-0.3	3	5	4	3	-1	0.000334896	-9.8	110.7692308
J03132	1121	1139	GUGGCCUUCAGCAGGAGCU	7	4	-11	-2.4	-40.7	-2.2	-2.1	-2.1	-2.1	-3.3	-2.1	0.1	7	2	3	4	1	0.000334896	-26.5	89.23076923
J03132	1221	1239	AUACAGGACACGAAGCUCC	4	2	-3.4	-0.5	-35.9	-1.1	-1.3	-3.3	-0.9	-2.1	-3.3	-2.2	4	1	4	6	2	0.000334896	-11.5	42.30769231
J03132	1341	1359	AUCCUUUAGACACUUGAGC	3	6	-3.9	0	-31.9	-1.1	-2.4	-0.9	-2.1	-0.9	-3.4	-2.3	2	4	2	7	5	0.000334896	-20.1	59.07692308
J03132	1421	1439	CUCCUGGCCCGACAGAGGU	6	3	-9.9	-3.2	-42.4	-2.1	-2.4	-3.3	-2.1	-2.1	-2.2	-0.1	4	1	4	3	-1	0.000334896	-22.8	94.76923077
J03132	1501	1519	CUACCACAGUGAUGAUGAC	4	4	-4.8	-1	-33.4	-2.1	-1.3	-2.2	-2.1	-2.4	-2.2	-0.1	2	0	3	3	0	0.000334896	-27.7	64.61538462
J03132	1622	1640	UGUGUGUUCGGUUUCAUGG	7	9	-6.3	0	-32.8	-2.1	-2.2	-2.2	-0.9	-2.4	-3.3	-1.2	3	5	2	6	4	0.000334896	-11.2	41.84615385
J03132	1633	1651	GAGGCGUGGCUUGUGUGUU	9	7	-9.9	-1	-37.3	-2.4	-2.1	-2.2	-2.2	-2.1	-0.9	1.5	4	2	4	2	-2	0.000334896	-20.7	97.53846154
J03132	1654	1672	CUGUCCCGGGAUAGGUUCA	6	5	-26.6	-5.5	-38.1	-2.1	-2.1	-3.3	-2.1	-3.3	-2.1	0	4	3	5	2	-3	0.000334896	-7.3	77.07692308
J03132	1666	1684	GAGGAAGAGGCCCUGUCCC	7	2	-15.7	-1.8	-42.3	-2.4	-2.1	-2.1	-2.1	-2.1	-3.3	-0.9	3	1	3	4	1	0.000334896	-30.4	48.46153846
J03132	1711	1729	CCACUCUGUUCAGUGUGGC	5	6	-21	-6	-37.2	-3.3	-2.1	-2.1	-2.2	-2.1	-3.4	-0.1	4	3	2	4	2	0.001004689	-12.4	76.92307692
J03132	1781	1799	CUGACUGAGGACAAUGCCC	5	3	-6.8	-0.2	-37.5	-2.1	-2.1	-2.1	-0.9	-1.1	-3.3	-1.2	3	0	4	5	1	0.000334896	-13.5	38.46153846
J03132	1818	1836	AGGUGUGCAGGUACCAUGG	8	4	-11.5	-3.4	-38.4	-2.1	-3.3	-2.1	-2.2	-3.3	-3.3	-1.2	6	0	3	1	-2	0.000334896	-16.3	25.84615385
J03132	1924	1942	CUCUCAUCAGGCUAGACUU	3	6	-6.4	0	-34.5	-2.1	-2.4	-1.1	-1.3	-2.1	-0.9	1.2	4	4	2	5	3	0.000334896	-15	49.07692308
J03132	1971	1989	CAGUUGUAUGUCCUCAUGG	5	7	-5.2	-0.6	-33	-2.1	-2.1	-2.2	-2.1	-2.4	-3.3	-1.2	3	3	2	3	1	0.000334896	-22.7	42.46153846
J03132	2012	2030	GGCCUCAGCAUACCCAAUA	3	3	-9.2	-0.5	-36.7	-3.3	-3.4	-2.1	-3.3	-3.3	-1.3	2	6	1	5	3	-2	0.000334896	-15.4	55.69230769
J03132	2056	2074	UGCUACACAUGUCUAUGGA	4	6	-7.7	0	-33.5	-2.1	-3.4	-2.1	-2.1	-1.3	-2.4	-0.3	4	1	3	3	0	0.000334896	-11.6	48.15384615
J03132	2100	2118	CCCAAGCUGGCAUCCGUCA	4	3	-8.8	-1.6	-39.9	-3.3	-3.3	-3.4	-2.4	-3.3	-2.1	1.2	6	2	7	2	-5	0.000334896	-14.8	69.69230769
J03132	2104	2122	AGUGCCCAAGCUGGCAUCC	5	3	-17.2	-5.5	-40.6	-2.1	-2.2	-3.3	-3.3	-3.4	-3.3	-1.2	6	1	4	4	0	0.000334896	-16.3	57.38461538
J03132	2221	2239	CUCCGUGAGGCCAGAGACC	6	2	-8.3	-3.4	-41.5	-2.1	-2.4	-2.1	-2.1	-2.4	-3.3	-1.2	3	1	5	3	-2	0.000334896	-23.9	92.61538462
J03132	2291	2309	AGGCACUCUCCUGCAGUGU	5	5	-10	-3.8	-39.6	-2.1	-3.3	-2.1	-3.4	-2.1	-2.2	-0.1	5	2	6	2	-4	0.000334896	-19.4	96.61538462
J03132	2341	2359	AAAGGCAGGUUGGCCAAUG	7	3	-15.3	-4.6	-35.4	-0.9	-0.9	-2.1	-3.4	-3.3	-2.1	-1.2	7	1	4	2	-2	0.000334896	-16.2	69.84615385
J03132	2417	2435	GUAAUCUCUGAACCUGUGA	4	6	-0.7	0	-32.2	-2.2	-1.3	-2.1	-3.3	-2.1	-2.4	-0.2	0	2	5	3	-2	0.000334896	-14.4	63.53846154
J03132	2531	2549	UCCAGACAUGACCGCUGAG	5	3	-6.3	-1.3	-38.1	-2.4	-3.3	-2.2	-2.4	-3.4	-2.1	0.3	3	1	3	1	-2	0.000334896	-20.1	64.30769231
J03132	2619	2637	UGGAGCUGCAAUAGUGCAA	6	4	-10	-2.7	-35	-2.1	-3.3	-2.1	-2.1	-2.2	-0.9	1.2	6	0	5	4	-1	0.000334896	-17.9	93.84615385
J03132	2731	2749	ACACAUACACACACACACA	0	1	2.5	0	-32.7	-2.2	-2.1	-1.3	-2.2	-2.1	-2.1	0.1	8	0	5	3	-2	0.001004689	-12.8	91.07692308
J03132	2831	2849	CUGAGGUGGGAGGAUCACU	8	4	-9.8	-3	-38.9	-2.1	-2.1	-2.2	-2.4	-1.1	-2.1	0	5	1	7	4	-3	0.000334896	-20.6	53.07692308
J03132	2871	2889	GUGUGGUGUUGUGAGCCUA	8	7	-6.6	-1.9	-36.2	-2.2	-2.1	-2.2	-2.4	-2.1	-1.3	0.9	2	1	4	4	0	0.000334896	-6.2	56.92307692
J03132	2944	2962	UAACACAAAGGAAGUCUGG	5	3	-5.1	0	-31.4	-1.3	-0.9	-2.1	-2.1	-2.2	-3.3	-2	4	1	2	2	0	0.000334896	-3.8	50
U92436	19	37	GCGAGAGGCGGACGGGACC	10	0	-6.5	-1.1	-44.6	-3.4	-2.4	-2.1	-2.4	-3.3	-3.3	0.1	6	0	5	2	-3	0.000316456	-29.3	100
U92436	197	215	AUGGCUGCAGCUUCCGAGA	6	4	-18.5	-1.4	-39	-1.1	-2.1	-2.1	-2.4	-3.3	-2.4	-1.3	5	2	5	3	-2	0.000316456	-26.6	59.86486486
U92436	314	332	CCCCGCGGCUGCUCACAGG	6	2	-14.6	-1.2	-44.6	-3.3	-3.3	-2.4	-2.4	-2.1	-3.3	0	7	1	4	1	-3	0.000316456	-14.1	75
U92436	421	439	UCAGGAGAAGCCGAGGAAG	8	1	-4.5	-0.9	-38	-2.4	-2.1	-2.1	-2.4	-2.1	-2.1	0.3	4	1	4	2	-2	0.000316456	-23.5	35.27027027
U92436	757	775	UCCUCCGAACGGCUGCCUC	4	4	-10.4	-0.2	-41.8	-2.4	-3.3	-2.4	-2.1	-2.1	-2.4	0	3	3	2	4	2	0.000316456	-24	40.13513514
U92436	817	835	UUCUCCUCAGCAGCCAGAG	4	4	-7.5	-0.7	-38.7	-0.9	-2.4	-2.1	-3.4	-3.3	-2.1	-1.2	5	4	2	3	1	0.000316456	-24.3	40.40540541
U92436	891	909	CCGCUUGGCUCUGGACCGC	6	4	-11.4	-0.8	-42.5	-3.3	-2.4	-2.1	-3.3	-2.4	-3.4	-0.1	5	2	4	3	-1	0.000632911	-23.9	66.89189189
U92436	1106	1124	UGGAUAAAUAUAGGUCAAG	5	5	-5.3	-0.5	-27.8	-2.1	-3.3	-0.9	-3.3	-2.2	-2.1	0	3	1	4	4	0	0.000316456	-7.4	50
U92436	1169	1187	AUCAAUAUUGUUCCUGUAU	2	9	-6.1	0	-26.5	-1.1	-2.4	-1.3	-3.3	-2.1	-1.1	0	1	4	4	3	-1	0.000316456	-3	48.78378378
U92436	1262	1280	AUUAAAUUUGGCGGUGUCA	5	7	-12.8	-0.1	-29.4	-1.1	-0.9	-1.1	-3.3	-2.2	-2.1	-1	4	4	5	5	0	0.000316456	-1.2	35.40540541
U92436	1342	1360	UCAAGAUCUUCACAAAAGG	3	4	-7.7	0	-29.2	-2.4	-2.1	-1.1	-2.1	-0.9	-3.3	-0.9	4	4	1	3	2	0.000316456	-12.6	23.64864865
U92436	1418	1436	CAUUACACCAGUUCGUCCC	2	5	-0.9	0	-34.4	-2.1	-1.1	-2.1	-2.4	-2.4	-3.3	-1.2	3	4	3	7	4	0.000316456	-27.7	22.02702703
U92436	1504	1522	UUGUCUCUGGUCCUUACUU	3	10	-4.4	0	-32.9	-0.9	-2.1	-2.4	-2.1	-0.9	-0.9	0	1	6	2	4	2	0.000316456	-19.1	22.16216216
U92436	1541	1559	CACAUAGCGCCUCUGACUG	4	4	-6.1	0	-36.8	-2.1	-2.2	-2.1	-2.1	-2.1	-2.1	0	4	1	2	3	1	0.000316456	-15.4	24.59459459
U92436	1694	1712	GGAAUAUAUCUUCACCUUU	2	8	-5	0	-27.7	-3.3	-2.4	-1.1	-2.1	-2.2	-0.9	2.4	2	5	3	3	0	0.000316456	-16.7	88.24324324
U92436	1792	1810	UGGAAGAACUCUACUUUGA	4	6	-4.2	-0.4	-30.7	-2.1	-3.3	-2.4	-2.2	-2.1	-2.4	-0.3	1	3	5	2	-3	0.000316456	-7	69.32432432
U92436	1855	1873	AUGAAGAAUGUAUUUACCC	3	6	-3.7	0	-27.5	-1.1	-2.1	-2.4	-0.9	-0.9	-3.3	-2.2	0	2	2	8	6	0.000316456	-13.1	25.81081081
U92436	2020	2038	CGGUUGGCUUUGUCUUUAU	5	10	-7.9	0	-30.4	-2.4	-3.3	-3.3	-2.4	-2.1	-1.1	1.3	3	6	7	2	-5	0.000316456	-15.7	98.37837838
U92436	2098	2116	CUGCUAGCCUCUGGAUUUG	5	7	-9	-0.8	-35.1	-2.1	-2.1	-2.1	-3.3	-2.4	-2.1	0	3	3	4	2	-2	0.000316456	-6.8	55.27027027
U92436	2347	2365	UUGUUCCUAUAACUGGUAA	3	8	-5	-0.1	-28.5	-0.9	-2.1	-3.3	-2.1	-2.1	-0.9	0	1	3	4	4	0	0.000316456	-6.3	57.7027027
U92436	2403	2421	AGUGUCAAAACCCUGUGGA	5	4	-2.7	-0.1	-34.7	-2.1	-2.2	-2.1	-2.1	-2.1	-2.4	-0.3	2	1	2	6	4	0.000316456	-17.8	52.83783784
U92436	2523	2541	AACUGGAAUAAAACGGGAA	5	2	-2.8	-2.1	-29.4	-0.9	-2.2	-2.4	-2.2	-2.4	-0.9	0	3	0	5	3	-2	0.000316456	-13.1	60
U92436	2598	2616	CACUUCAGUUGGUGACAGA	5	5	-7.1	-3	-33.8	-2.1	-2.2	-2.1	-2.1	-2.4	-2.4	-0.3	4	3	5	3	-2	0.000316456	-12	73.10810811
U92436	2703	2721	GUAGCAAAACCUUUCGGAA	4	4	-5.3	-0.7	-30.5	-2.2	-1.3	-0.9	-0.9	-2.4	-0.9	1.3	3	3	3	4	1	0.000316456	-19.8	60.67567568
U92436	2806	2824	GUAAAUAGCUGGAGAUGGU	7	5	-6.1	0	-32.2	-2.2	-1.3	-1.3	-2.1	-2.4	-2.2	0	3	0	5	2	-3	0.000316456	-16.7	90.40540541
U92436	2844	2862	CCAGAUUAAUAACUGUAGC	3	5	-4.7	-0.6	-28.7	-3.3	-2.1	-0.9	-2.1	-2.1	-3.4	-0.1	2	1	4	3	-1	0.000316456	-12.8	60.54054054
U92436	2950	2968	ACCCCAAUACAGAUUCACU	1	4	-1.4	0	-33	-2.2	-3.3	-0.9	-1.1	-0.9	-2.1	0.1	3	2	4	4	0	0.000316456	-11.9	58.78378378
U92436	3037	3055	CAUUGUUGCUGUGUUUCUU	4	11	-7.7	0	-28.6	-2.1	-1.1	-0.9	-2.2	-0.9	-0.9	1.2	2	6	3	4	1	0.000316456	-11.4	67.43243243
U92436	3088	3106	AUGUUUCAAGCCCAUUCUU	2	8	-3	0	-30.1	-1.1	-2.1	-2.4	-2.1	-1.1	-0.9	0.2	3	6	2	5	3	0.000316456	-11.3	56.75675676
LaminA	770	788	AGCUCCUUCUUAUACUGCU	2	8	-3.6	-0.2	-33.2	-2.1	-3.4	-2.1	-1.3	-2.2	-2.1	0	2	4	2	5	3	0.000336814	-20.1	17		Antisense Nucleic Acid Drug Dev. 2003;13(2):83-105.
LaminA	771	789	CAGCUCCUUCUUAUACUGC	2	7	-3.4	0	-33.2	-2.1	-2.1	-3.3	-1.1	-1.3	-3.4	-1.3	3	4	2	3	1	0.000673627	-23.1	20
LaminA	772	790	CCAGCUCCUUCUUAUACUG	2	7	-3.4	0	-33.1	-3.3	-2.1	-2.4	-1.3	-1.1	-2.1	1.2	2	4	2	3	1	0.000336814	-17.7	4
LaminA	773	791	UCCAGCUCCUUCUUAUACU	1	8	-3.4	0	-33.4	-2.4	-3.3	-2.1	-0.9	-1.3	-2.1	0.3	2	5	2	5	3	0.000336814	-13	5
LaminA	774	792	CUCCAGCUCCUUCUUAUAC	1	7	-3.4	0	-33.4	-2.1	-2.4	-3.4	-2.1	-0.9	-2.2	-0.1	2	5	4	3	-1	0.000336814	-13	3
LaminA	775	793	UCUCCAGCUCCUUCUUAUA	1	8	-3.4	0	-33.6	-2.4	-2.1	-2.1	-2.4	-2.1	-1.3	1.1	2	6	4	3	-1	0.000336814	-13	10
LaminA	776	794	UUCUCCAGCUCCUUCUUAU	1	9	-3.4	0	-33.2	-0.9	-2.4	-2.1	-0.9	-2.4	-1.1	-0.2	2	7	1	5	4	0.000336814	-13	3
LaminA	777	795	CUUCUCCAGCUCCUUCUUA	1	8	-3.4	0	-34.2	-2.1	-0.9	-3.3	-2.1	-0.9	-1.3	0.8	2	7	3	4	1	0.000336814	-13	30
LaminA	778	796	UCUUCUCCAGCUCCUUCUU	1	9	-3.4	0	-35.3	-2.4	-2.1	-2.4	-3.3	-2.1	-0.9	1.5	2	8	3	3	0	0.001347255	-13	12
LaminA	779	797	GUCUUCUCCAGCUCCUUCU	2	8	-3.4	0	-36.6	-2.2	-2.4	-2.1	-2.4	-3.3	-2.1	0.1	2	7	3	6	3	0.000673627	-13	3
LaminA	780	798	AGUCUUCUCCAGCUCCUUC	2	7	-3.4	0	-36.6	-2.1	-2.2	-2.4	-2.1	-2.4	-2.4	-0.3	2	7	4	5	1	0.000673627	-13	6
LaminA	781	799	AAGUCUUCUCCAGCUCCUU	2	7	-3.4	0	-35.1	-0.9	-2.1	-0.9	-3.4	-2.1	-0.9	0	2	6	3	3	0	0.001010441	-13	8
LaminA	782	800	UAAGUCUUCUCCAGCUCCU	2	7	-3.4	0	-35.5	-1.3	-0.9	-2.1	-2.1	-3.4	-2.1	-0.8	2	5	2	5	3	0.001010441	-13	2
LaminA	783	801	AUAAGUCUUCUCCAGCUCC	2	6	-3.4	0	-34.5	-1.1	-1.3	-2.4	-2.1	-2.1	-3.3	-2.2	2	5	1	5	4	0.000673627	-13	4
LaminA	784	802	AAUAAGUCUUCUCCAGCUC	2	6	-3.4	0	-32.1	-0.9	-1.1	-2.2	-3.3	-2.1	-2.4	-1.5	2	5	4	5	1	0.000336814	-13	3
LaminA	785	803	GAAUAAGUCUUCUCCAGCU	3	6	-3.3	0	-32.1	-2.4	-0.9	-2.1	-2.4	-3.3	-2.1	0.3	2	4	5	2	-3	0.000336814	-16.9	3
LaminA	786	804	AGAAUAAGUCUUCUCCAGC	3	5	-3.7	0	-32.1	-2.1	-2.4	-0.9	-2.1	-2.4	-3.4	-1.3	2	4	2	5	3	0.000336814	-16.1	3
LaminA	787	805	CAGAAUAAGUCUUCUCCAG	3	5	-3.2	-0.2	-30.8	-2.1	-2.1	-1.3	-2.4	-2.1	-2.1	0	2	4	3	3	0	0.000336814	-18.3	2
LaminA	788	806	GCAGAAUAAGUCUUCUCCA	3	5	-4.1	-0.2	-32.1	-3.4	-2.1	-1.1	-0.9	-2.4	-2.1	1.3	3	4	3	5	2	0.000336814	-16.4	19
LaminA	789	807	GGCAGAAUAAGUCUUCUCC	4	5	-6.4	-2.2	-33.3	-3.3	-3.4	-0.9	-2.1	-0.9	-3.3	0	3	4	2	5	3	0.000336814	-14.6	5
LaminA	790	808	UGGCAGAAUAAGUCUUCUC	4	6	-4.6	-0.8	-32.1	-2.1	-3.3	-2.4	-2.4	-2.1	-2.4	-0.3	3	4	6	6	0	0.000336814	-11.7	2
LaminA	96	114	GAGCUCCUGCAGGUCCUCC	5	4	-23.7	-4.5	-42.4	-2.4	-2.1	-3.3	-2.2	-2.4	-3.3	-0.9	4	3	5	4	-1	0.000336814	-21.3	18
LaminA	99	117	AUUGAGCUCCUGCAGGUCC	5	5	-16.2	-1.7	-38.7	-1.1	-0.9	-3.4	-2.1	-2.1	-3.3	-2.2	4	3	5	6	1	0.000673627	-21.4	52
LaminA	202	220	CCUCGCGGCUGACCACCUC	4	3	-7.6	-0.8	-42.8	-3.3	-2.1	-2.4	-3.3	-2.1	-2.4	0.9	4	2	3	3	0	0.000336814	-16.1	20
LaminA	449	467	CGCUUCUCACUGAGAGCAG	5	4	-17.6	-4.9	-36.7	-2.4	-3.4	-2.1	-2.1	-2.4	-2.1	0.3	4	3	5	3	-2	0.000336814	-19	12
LaminA	610	628	UGUUCUUCUGGAAGUCCAG	5	7	-18.8	-4.1	-33.9	-2.1	-2.2	-0.9	-2.1	-2.2	-2.1	0	2	5	2	4	2	0.000336814	-8.2	2
LaminA	810	828	CUGCCUGGCAUUGUCCAGC	5	5	-15.5	-3.3	-39.4	-2.1	-2.1	-2.1	-2.2	-2.4	-3.4	-1.3	6	2	4	4	0	0.000336814	-12.8	18
LaminA	819	837	CUCAGCAGACUGCCUGGCA	5	3	-14.2	-1.6	-40.7	-2.1	-2.4	-2.1	-3.3	-2.1	-2.1	0	7	1	5	3	-2	0.000336814	-23.3	20
LaminA	957	975	GUCCUCCAGGUCUCGAAGC	5	4	-7.4	-0.1	-39.4	-2.2	-2.4	-3.3	-2.4	-2.4	-3.4	-1.2	3	4	4	4	0	0.000336814	-19.3	4
LaminA	1055	1073	UCGUCCAGCUGCUGCUGCA	5	5	-14.4	-4.7	-41.1	-2.4	-2.4	-2.1	-2.1	-3.4	-2.1	0.3	6	2	2	4	2	0.001010441	-4.6	8
LaminA	1098	1116	CUCCAUGUCCAGGGCCAGC	5	3	-10.2	-0.5	-42	-2.1	-2.4	-2.1	-3.3	-3.4	-3.4	-1.3	7	2	8	2	-6	0.000336814	-6.8	22
LaminA	1253	1271	GUGGACUCCAGUUUGCGCU	6	6	-12.7	-4.1	-37.5	-2.2	-2.1	-2.1	-0.9	-2.1	-2.1	0.1	4	3	3	6	3	0.000673627	-12.3	2
LaminA	1368	1386	CUGGUCCUCAUUGGACUUG	5	7	-13.9	-6.2	-35	-2.1	-2.1	-3.3	-3.3	-2.4	-2.1	0	3	4	4	3	-1	0.000336814	-12.7	22
LaminA	1480	1498	CAGCCCAGAUCGUCACCAC	3	2	-3.7	0	-39.1	-2.1	-2.1	-2.1	-2.4	-2.1	-2.2	-0.1	5	2	3	4	1	0.000336814	-28.8	8
LaminA	1545	1563	GCCCCAGGUGUUCUGUGCC	6	5	-8.5	-1.8	-41.7	-3.4	-3.3	-2.1	-2.1	-2.1	-3.3	0.1	4	2	2	3	1	0.000336814	-18.7	13
LaminA	1574	1592	AUGAGAGCCGUACGCAGGC	7	2	-9	-3.2	-39.6	-1.1	-2.1	-2.1	-2.4	-3.4	-3.4	-2.3	5	0	2	3	1	0.000336814	-27.6	3
LaminA	1609	1627	GCUUGCGCAUGGCCACUUC	5	5	-14.7	-1.2	-38.6	-3.4	-2.1	-2.4	-3.3	-2.1	-2.4	1	7	3	4	2	-2	0.000336814	-27.1	26
LaminA	1612	1630	CCAGCUUGCGCAUGGCCAC	5	3	-14.9	-3.3	-40.7	-3.3	-2.1	-0.9	-2.1	-3.3	-2.2	1.1	8	1	2	4	2	0.000336814	-23.6	24
LaminA	1791	1809	UGAGCCGCUGGCAGAUGCC	7	3	-15.3	-2.9	-42.4	-2.1	-2.4	-2.4	-2.1	-2.4	-3.3	-1.2	6	0	3	3	0	0.000673627	-24	7
LaminA	1920	1938	GUAGGAGCGGGUGACCAGA	9	2	-9	-5.1	-40.5	-2.2	-1.3	-2.1	-2.4	-2.2	-2.4	-0.2	5	0	5	2	-3	0.000336814	-21.3	18
LaminA	1928	1946	CCCAGGAGGUAGGAGCGGG	10	1	-5.6	-1.3	-43.6	-3.3	-3.3	-2.4	-2.4	-2.1	-3.3	0	7	0	5	2	-3	0.000336814	-30.7	26
LaminA	2094	2112	AGGGUUAUUUUUCUUUGGC	5	10	-5	-1.6	-28.8	-2.1	-3.3	-1.3	-2.1	-0.9	-3.4	-1.3	4	8	1	5	4	0.000336814	-11.9	3
LaminA	2107	2125	AGAAAAAAACCAAAGGGUU	4	2	-7.3	-2	-27	-2.1	-2.4	-0.9	-0.9	-2.1	-0.9	1.2	3	1	4	3	-1	0.000336814	-14.9	48
LaminA	2150	2168	AACCACUGUAGAAAAUAAC	2	3	-2.4	0	-27	-0.9	-2.2	-2.1	-0.9	-0.9	-2.2	-1.3	1	0	2	5	3	0.000336814	-10.1	2
NM_002037	595	613	UUGCUUCUUUAUCCUUACA	1	10	-0.5	0	-28.3	-0.9	-2.1	-2.4	-3.3	-2.1	-2.1	-1.2	2	7	5	4	-1	0.000377358	-10.7	38.74		Mol Cell. 2003;12(3):627-37
NM_002037	725	743	GCGUGGAAGUUGUUGUAGU	8	7	-3.5	0	-32.9	-3.4	-2.4	-2.4	-0.9	-2.1	-2.2	1.2	2	2	5	3	-2	0.000377358	-4.9	56.62
NM_002037	956	974	UAACCUGUCUCUCCAGUUG	3	7	-2.8	-0.7	-34.1	-1.3	-0.9	-2.1	-3.3	-2.1	-2.1	-0.8	1	4	3	1	-2	0.000377358	-19.9	23.2
NM_002037	1192	1210	CAUUGUCAAGUUUGCGAAU	4	7	-9.1	0	-28.1	-2.1	-1.1	-2.4	-2.1	-3.4	-1.1	1	3	4	6	2	-4	0.000377358	-9.6	97.6
NM_002037	1719	1737	AUAAUUCAUGCGCUCGAUG	4	6	-9.8	0	-30.6	-1.1	-1.3	-2.4	-2.1	-2.4	-2.1	-1	3	3	4	4	0	0.000377358	-10.2	22.67
NM_002870	115	133	CAGCAGCAACUUGAAGAGG	6	2	-4	0	-34.6	-2.1	-2.1	-3.4	-2.4	-0.9	-3.3	-1.2	6	1	7	1	-6	0.000825764	-18.3	29.33
NM_002870	222	240	GUGCGGAUCUUGAAAUCAA	5	5	-5.9	0	-31	-2.2	-2.1	-2.4	-0.9	-0.9	-0.9	1.3	3	3	4	4	0	0.000825764	-9.2	42.41
NM_002870	296	314	UUAUUGUCUUGAACCGCUC	3	8	-2.5	0	-31	-0.9	-1.3	-2.2	-2.2	-3.3	-2.4	-1.5	1	5	3	6	3	0.000825764	-10.3	16.54
NM_002870	357	375	UUCUCAUCCGUGAUGUCGU	4	8	-9.2	-0.6	-34.1	-0.9	-2.4	-1.1	-1.1	-2.1	-2.2	-1.3	1	5	2	5	3	0.000825764	-10.9	17.43
NM_002870	457	475	GGCCUCCAUGUCACAUUUG	4	6	-9.2	-1.1	-35	-3.3	-3.4	-3.3	-2.2	-2.1	-2.1	1.2	5	4	4	1	-3	0.000825764	-6.8	115.7
NM_001344	95	113	UACUCUUCUAAGAACCGCG	3	5	-5.1	0	-32.7	-1.3	-2.2	-0.9	-0.9	-2.2	-2.4	-1.1	1	3	2	5	3	0.001430615	-9.4	5.76
NM_001344	186	204	GAGACAGUAACCGAACUGC	5	2	-6.2	-2.4	-34.6	-2.4	-2.1	-2.1	-2.4	-0.9	-3.4	-1	2	0	3	3	0	0.001430615	-19.6	4.82
NM_001344	280	298	UGAUCUGUAUUCUCAGGCA	4	7	-6.5	-2.2	-33.5	-2.1	-2.4	-2.1	-2.4	-2.1	-2.1	0	4	4	5	3	-2	0.001430615	-16.2	16.7
NM_001344	337	355	AAUCAGCAAAGGCUCGCUC	4	3	-7.6	-1.3	-35.4	-0.9	-1.1	-3.4	-2.1	-2.4	-2.4	-1.5	6	3	5	6	1	0.001430615	-14.9	6.49
NM_001344	381	399	AAAGUUCAUGACAACAAGG	4	3	-6.3	0	-28.8	-0.9	-0.9	-2.4	-0.9	-2.2	-3.3	-2.4	4	2	3	3	0	0.001430615	-4.5	6.74
NM_002467	398	416	UAGUUCCUGUUGGUGAAGC	6	7	-4	-0.4	-33.9	-1.3	-2.1	-3.3	-2.2	-2.1	-3.4	-2.1	2	3	4	4	0	0.00045683	-10.8	58.43
NM_002467	706	724	AACUCUGGUUCACCAUGUC	3	6	-8.5	-1.9	-34	-0.9	-2.2	-2.1	-3.3	-2.1	-2.4	-1.5	3	4	2	2	0	0.00045683	-12.9	56.82
NM_002467	1206	1224	UGAUCCAGACUCUGACCUU	3	6	-8.8	0	-35.6	-2.1	-2.4	-2.1	-2.1	-2.4	-0.9	1.2	1	3	3	4	1	0.00045683	-19.3	57.49
NM_002467	1284	1302	GUGCUGAUGUGUGGAGACG	9	5	-4.8	-0.9	-36.8	-2.2	-2.1	-2.4	-3.3	-2.4	-2.4	-0.2	2	0	6	4	-2	0.00045683	-3.1	55.9
NM_002467	1485	1503	AAAGCUCCGUUUUAGCUCG	4	6	-7.4	-1.6	-32	-0.9	-0.9	-2.4	-1.3	-2.1	-2.4	-1.5	2	5	1	4	3	0.00045683	-20.1	37.1
NM_004517	399	417	CAAUAGCUUCUGUACAAUA	2	6	-6.9	0	-27.5	-2.1	-0.9	-3.4	-1.3	-2.2	-1.3	0.8	3	2	7	2	-5	0.000558971	-23.7	84.46
NM_004517	430	448	CAUUCACUGCAUUGAUGUC	3	7	-11	0	-30.7	-2.1	-1.1	-2.2	-2.1	-2.4	-2.4	-0.3	4	4	4	3	-1	0.000558971	-13.5	12.93
NM_004517	630	648	GUAUGGAAUACGGUUGAGA	7	5	-5.6	-0.1	-31.6	-2.2	-1.3	-2.4	-2.2	-0.9	-2.4	-0.2	2	1	7	4	-3	0.000558971	-16.3	27.88
NM_004517	849	867	UUCAUUGAAGUCCCUGCUC	3	7	-5.8	0	-34.1	-0.9	-2.4	-2.1	-3.3	-2.1	-2.4	-1.5	2	5	3	5	2	0.000558971	-21.9	38.24
NM_004517	993	1011	GGUGCCUUCAUGUAGUACA	5	6	-11.6	-2	-34.3	-3.3	-2.2	-2.1	-1.3	-2.1	-2.1	1.2	4	2	5	6	1	0.000558971	-18.3	12.79
NM_004383	412	430	GGCCUGUAUUGCUGACAUC	5	6	-9.2	-0.6	-35.5	-3.3	-3.4	-2.2	-2.1	-2.4	-2.4	0.9	4	2	5	4	-1	0.000413223	-25.5	91.89
NM_004383	796	814	AUGGUACAUGAUGCGGUAG	7	5	-10	-0.6	-33.7	-1.1	-2.1	-2.2	-3.4	-2.4	-2.1	-1	4	0	5	3	-2	0.000413223	-9.9	23.48
NM_004383	985	1003	CAGCUUCAGCUCCUUCAUG	3	6	-8.2	-1.5	-35	-2.1	-2.1	-2.4	-2.1	-0.9	-2.1	0	5	5	3	2	-1	0.000413223	-21.6	34.71
NM_004383	1139	1157	CCAGGUUGCUAUGCCGCAG	6	4	-7.1	-3.1	-38.6	-3.3	-2.1	-0.9	-3.4	-3.3	-2.1	1.2	6	1	5	2	-3	0.000413223	-20.1	25.71
NM_004383	1664	1682	GCCAGCAGUUCUUCAUGAC	4	5	-6.2	0	-35.2	-3.4	-3.3	-2.1	-2.4	-2.1	-2.2	1.2	5	4	2	3	1	0.000413223	-12.3	36.11
NM_000389	193	211	CGCCAUUAGCGCAUCACAG	4	3	-7	-1.6	-35.8	-2.4	-3.4	-0.9	-1.1	-2.4	-2.1	0.3	7	2	3	3	0	0.00046729	-10.8	103.69
NM_000389	96	114	UCCCCAGCCGGUUCUGACA	4	4	-11.2	-0.7	-41.2	-2.4	-3.3	-2.1	-2.4	-2.1	-2.1	0.3	4	3	5	3	-2	0.00046729	-7.1	11.82
NM_000389	235	253	AAAGUCGAAGUUCCAUCGC	4	4	-4.3	0	-32.4	-0.9	-0.9	-2.4	-3.3	-2.1	-3.4	-2.5	2	4	2	4	2	0.00046729	-8.5	23.99
NM_000389	419	437	GUGACAGGUCCACAUGGUC	6	4	-8.5	-1.6	-37.7	-2.2	-2.1	-2.1	-2.1	-1.1	-2.4	-0.2	5	2	3	3	0	0.00046729	-18.6	29.96
NM_000389	539	557	GUUUGGAGUGGUAGAAAUC	7	6	-2.3	0	-30.7	-2.2	-0.9	-2.4	-2.1	-2.4	-2.4	-0.2	2	3	4	4	0	0.00046729	0	13.45
NM_006930	136	154	CUUAAUUGAAGGCAUGGUG	6	6	-3.8	0	-30.2	-2.1	-0.9	-0.9	-2.1	-1.1	-2.1	0	4	2	4	5	1	0.000460405	-11.2	1
NM_006930	177	195	UCCACAUCAACUUCAAAUA	0	5	2.5	0	-28.4	-2.4	-3.3	-1.1	-2.4	-2.1	-1.3	1.1	4	4	3	4	1	0.000460405	-9.4	1
NM_006930	223	241	CAAAUCUUCCAACAUGGUC	2	5	-4.7	-0.2	-30.4	-2.1	-0.9	-2.1	-2.1	-1.1	-2.4	-0.3	4	4	3	4	1	0.000460405	-11.1	1
NM_006930	421	439	AAGUGUUCCUUGGUCAACU	4	7	-9.5	0	-32.3	-0.9	-2.1	-0.9	-2.2	-2.4	-2.1	-1.2	2	4	4	4	0	0.000460405	-7.8	1
NM_006930	463	481	ACCUUUGAUGUCUAAGUAG	4	7	-7.9	0	-29.6	-2.2	-3.3	-2.1	-1.3	-0.9	-2.1	0.1	0	3	2	4	2	0.000460405	-9.9	1
NM_004404	77	95	GGCUGUUGCUUAGACAUCU	5	7	-7.1	-1.5	-34.1	-3.3	-3.4	-0.9	-2.4	-2.2	-2.1	1.2	4	3	4	3	-1	0.000306937	-20.9	16.11
NM_004404	187	205	CCACCAUCAGUGUGAACUC	3	4	-3.4	-1.1	-35.2	-3.3	-2.1	-1.1	-2.1	-2.4	-2.4	0.9	3	2	3	4	1	0.000306937	-10	15.14
NM_004404	426	444	AAUAUAGGAGAUAAUUGUC	4	6	-8.6	0	-25.9	-0.9	-1.1	-2.1	-0.9	-1.1	-2.4	-1.5	1	2	2	5	3	0.000306937	-9.2	4.62
NM_004404	552	570	AUCUAAGGGCUUAAGUCCA	4	5	-19.7	-5.3	-33.1	-1.1	-2.4	-2.1	-0.9	-2.1	-2.1	-1	4	3	3	5	2	0.000306937	-12.6	11.79
NM_004404	707	725	GCAUCAGGUAAGUGAUAGA	6	4	-7.3	-0.9	-32.5	-3.4	-2.1	-2.1	-2.1	-2.4	-2.4	1	4	1	7	2	-5	0.000306937	-17.6	73.62
NM_002211	933	951	CACCAGCAGCCGUGUAACA	4	2	-8.6	-0.2	-37.4	-2.1	-2.2	-3.4	-2.1	-2.2	-2.1	0	6	0	8	2	-6	0.00027027	-21.8	81.86
NM_002211	299	317	CAUCGUGCAGAAGUAGGCA	6	3	-6.6	-1	-35.6	-2.1	-1.1	-2.1	-2.2	-1.3	-2.1	0	6	1	6	3	-3	0.00027027	-15.6	21.85
NM_002211	650	668	CUGAAGUCCGAAGUAAUCC	4	4	-2.2	0	-32.4	-2.1	-2.1	-2.2	-2.2	-1.3	-3.3	-1.2	0	2	5	5	0	0.00027027	-9.8	14.2
NM_002211	1146	1164	CUUGUAAACAGGCUGAAAU	4	5	-9	-1.5	-28.9	-2.1	-0.9	-0.9	-2.1	-2.1	-1.1	1	3	1	4	6	2	0.00027027	-9	52.76
NM_002211	1012	1030	GACAUUGUCCAUCAUUUGG	4	7	-8.9	-1	-30.6	-2.4	-2.2	-2.1	-2.1	-1.1	-3.3	-0.9	4	5	3	2	-1	0.00027027	-17	27.68
M16553	77	95	GGCCAGGCAGGGGUCUCCA	8	2	-14.8	-4	-45.4	-3.3	-3.4	-3.3	-2.2	-2.4	-2.1	1.2	10	2	8	3	-5	0.000475285	-14	88		Nucleic Acids Res. 2002;30(8):1757-66
M16553	167	185	UUUGUAGUGCCUGAAGCGC	6	6	-8.9	-2.9	-35.2	-0.9	-0.9	-2.1	-2.4	-0.9	-3.4	-2.5	3	2	3	7	4	0.000475285	-15.6	20
M16553	256	274	UGUAGACUUGAUUGACGGG	7	6	-4.1	0	-33.4	-2.1	-2.2	-2.2	-2.1	-2.4	-3.3	-1.2	2	2	4	3	-1	0.000475285	-12.5	30
M16553	372	390	UGCCAAGUACGUCUGCUUC	4	6	-6.4	-1	-35.5	-2.1	-3.4	-2.1	-2.1	-2.1	-2.4	-0.3	3	3	3	3	0	0.000475285	-17.7	18
M16553	459	477	AGGUGUGAACUCUGGGGAG	9	4	-8.9	-1.2	-38.5	-2.1	-3.3	-2.1	-2.1	-3.3	-2.1	0	4	1	4	2	-2	0.000475285	-20.1	79
M16553	478	496	CGAGGUUUGUCUCCAGGUA	6	6	-5.7	-1.9	-35.6	-2.4	-2.4	-0.9	-3.3	-2.1	-1.3	1.1	3	4	5	1	-4	0.000475285	-21.6	83
M16553	562	580	UCCUUCUGACUAAAGUCCG	3	6	-10.2	-1.5	-33.4	-2.4	-3.3	-2.1	-0.9	-2.1	-2.4	0	0	4	0	6	6	0.000475285	-14.9	50
M16553	929	947	GGGGAGUUCUCCUUCCAGC	6	5	-18.8	-5.3	-39.9	-3.3	-3.3	-2.2	-0.9	-2.4	-3.4	-0.1	5	5	5	4	-1	0.000475285	-27.8	80
AJ272212	314	332	CAGUCGGGGGACCGGGGCA	10	1	-13.4	-7.5	-46	-2.1	-2.1	-3.3	-2.4	-3.3	-2.1	0	10	1	7	1	-6	0.000289017	-24.1	100
AJ272212	546	564	CGCAGCUCCGACUCACACA	3	2	-7.2	0	-39.3	-2.4	-3.4	-2.1	-2.4	-2.1	-2.1	0.3	6	2	6	3	-3	0.000289017	-30.5	106
AJ272212	566	584	GACGCACCCGACGCAGCAC	5	0	-4.1	-1	-41.9	-2.4	-2.2	-2.2	-3.4	-2.1	-2.2	0.2	6	0	6	2	-4	0.000289017	-24.3	92
AJ272212	739	757	CAGAUACCGGACGCCAUCC	4	2	-7.5	-0.5	-38.7	-2.1	-2.1	-2.2	-3.4	-3.3	-3.3	-1.2	4	1	5	3	-2	0.000578035	-19.1	110
NM_031313	196	214	GUUCUUGGCGGCUGUCUGU	7	8	-15.5	-0.8	-37.5	-2.2	-0.9	-2.1	-2.1	-2.2	-2.2	0	4	4	4	4	0	0.000402414	-18.6	48.65717835		Nat Biotechnol. 2004;22(3):326-30
NM_031313	206	224	AGAUGAUGAGGUUCUUGGC	7	6	-5.6	0	-34.3	-2.1	-2.4	-1.1	-2.4	-2.1	-3.4	-1.3	3	3	2	4	2	0.000402414	-13.5	9.180800949
NM_031313	756	774	CUGUAGUCAUCUGGGUACU	5	7	-10.5	-2.8	-34.5	-2.1	-2.1	-2.2	-3.3	-3.3	-2.1	0	3	2	7	3	-4	0.000402414	-15.9	98.15086855
NM_031313	802	820	CCAUUCCUGCACCAGAUUC	2	5	-3.7	0	-35.2	-3.3	-2.1	-3.3	-2.1	-2.1	-2.4	0.9	4	4	3	3	0	0.000402414	-15.2	46.08051263
NM_031313	1270	1288	GUAUAGGAGGACCGUGUAG	8	4	-7.4	-1.3	-35.2	-2.2	-1.3	-3.3	-2.4	-2.2	-2.1	0.1	2	0	7	1	-6	0.000402414	-11.6	78.76027114
NM_031313	1288	1306	AUAGCCUGGACCGUUUCCG	5	5	-6.8	-2	-37	-1.1	-1.3	-2.1	-2.2	-0.9	-2.4	-1.3	2	3	1	7	6	0.000402414	-18.5	19.79064521
NM_031313	1290	1308	ACAUAGCCUGGACCGUUUC	4	5	-5.8	0	-35.6	-2.2	-2.1	-3.4	-3.3	-2.4	-2.4	-0.2	3	3	4	2	-2	0.000402414	-23.9	94.04415771
NM_031313	1477	1495	CAUGACGUGCGCUAUGAAG	6	4	-12.9	-0.6	-33.7	-2.1	-1.1	-2.4	-1.3	-1.1	-2.1	0	3	0	5	3	-2	0.000402414	-6.6	83.49687234
NM_031313	913	931	CAUGUCUCCAGGCUCAAAG	4	4	-6.5	-1.3	-35	-2.1	-1.1	-2.1	-2.1	-2.4	-2.1	0	5	3	3	5	2	0.000402414	-7.6	21.99036638
NM_031313	1107	1125	UCAAUGGCGUCGUCGAACA	5	4	-14.8	-0.3	-35.2	-2.4	-2.1	-3.3	-2.4	-2.4	-2.1	0.3	4	3	6	4	-2	0.000402414	-17.5	28.99326519
NM_031313	1269	1287	UAUAGGAGGACCGUGUAGG	8	4	-7.2	-1.1	-36.3	-1.3	-1.1	-2.4	-2.2	-2.1	-3.3	-2	3	0	3	5	2	0.000402414	-9.6	37.62880575
NM_020548	374	392	GCUCAUUCCAGGCAUCCCA	3	4	-5	-1.5	-38.8	-3.4	-2.1	-0.9	-2.1	-1.1	-2.1	1.3	7	4	4	6	2	0.001369863	-24.5	95.10276681
NM_020548	412	430	GUAAGCUUUCAUGGCAUCU	4	7	-6.3	-2.6	-31.8	-2.2	-1.3	-2.1	-3.3	-3.4	-2.1	0.1	5	4	5	3	-2	0.001369863	-12.6	109.1337526
NM_020548	512	530	AACAAGGCAUUGUCUCAGU	4	5	-11	-0.6	-32.5	-0.9	-2.2	-3.3	-2.4	-2.1	-2.2	-1.3	5	3	7	2	-5	0.001369863	-17.4	93.99275633
NM_020548	629	647	GGAAAGUCAGUAAUCGUUU	5	6	-1.2	0	-28.6	-3.3	-2.4	-2.2	-1.1	-2.4	-0.9	2.4	2	4	6	2	-4	0.001369863	-15.7	118.5752734
NM_020548	635	653	ACUCAAGGAAAGUCAGUAA	4	3	-1.4	0	-30.5	-2.2	-2.1	-2.1	-2.4	-2.1	-0.9	1.3	3	2	7	4	-3	0.001369863	-18.7	108.3528974
NM_020548	411	429	UAAGCUUUCAUGGCAUCUU	3	8	-6.4	-2.6	-30.5	-1.3	-0.9	-0.9	-3.4	-2.1	-0.9	0.4	5	5	4	4	0	0.001369863	-14.3	49.26110599
NM_020548	420	438	UUGUUGAUGUAAGCUUUCA	4	9	-7.3	-0.3	-28	-0.9	-2.1	-2.4	-3.4	-2.1	-2.1	-1.2	2	5	5	5	0	0.001369863	-11.3	66.27756084
NM_020548	437	455	UCUUUAGCUCUUCUACUUU	1	11	-3.3	0	-28.4	-2.4	-2.1	-2.1	-2.1	-1.3	-0.9	1.5	1	8	2	4	2	0.001369863	-14.5	28.22769278
NM_020548	444	462	UAUUUUUUCUUUAGCUCUU	1	13	-3.3	0	-23.4	-1.3	-1.1	-0.9	-2.1	-3.4	-0.9	0.4	1	10	2	5	3	0.001369863	-10.9	32
X75932	246	264	GCACUUGGCAAAGCCGCCC	5	2	-10.4	-3.6	-40.5	-3.4	-2.1	-2.1	-3.4	-3.3	-3.3	0.1	7	1	6	5	-1	0.000471032	-19.9	69.3837136
X75932	354	372	GGAUAUUUCCAUGGACAUC	4	6	-12.8	-2.9	-31.4	-3.3	-2.4	-0.9	-3.3	-2.4	-2.4	0.9	4	4	7	2	-5	0.000471032	-9.2	56.14658279
X75932	747	765	CACAUCCACCUCGAAACUG	2	3	-3.5	0	-34.2	-2.1	-2.2	-3.3	-2.4	-0.9	-2.1	0	3	2	3	3	0	0.000471032	-21.3	47.44730834
X75932	857	875	GGAAUACUGUAUUCAUUCU	3	8	-13	-1.2	-27.8	-3.3	-2.4	-2.2	-2.4	-2.1	-2.1	1.2	2	4	6	3	-3	0.000471032	-11.1	42.03729506
X75932	1373	1391	AUGAGGCGUGUUGAGUCAU	7	6	-7.4	-2.2	-34.5	-1.1	-2.1	-3.4	-2.4	-2.1	-1.1	0	3	2	4	4	0	0.000471032	-17.4	41.6258842
X75932	1504	1522	UCAUGUAAUUGCGGAAAUA	4	6	-10.3	0	-27.8	-2.4	-2.1	-1.3	-3.3	-2.4	-1.3	1.1	3	2	4	2	-2	0.000471032	-13.2	42.87550657
X75932	308	326	AGAGACUUAGGCACAAUCU	4	4	-5.3	0	-33.1	-2.1	-2.4	-2.1	-2.2	-2.1	-2.1	0	4	2	4	3	-1	0.000471032	-13.3	31.5222298
X75932	617	635	UUCACCUCCAGAUCUUCAU	1	7	-5.9	0	-33.3	-0.9	-2.4	-2.1	-2.4	-2.1	-1.1	-0.2	3	6	2	6	4	0.000471032	-5	45.02418067
X75932	814	832	UUAGGCAAGAAGUCUCAAA	4	4	-4.7	-1.8	-30.4	-0.9	-1.3	-2.1	-2.4	-2.1	-0.9	0	4	3	5	5	0	0.000471032	-10.9	17.80427865
X75932	1487	1505	UAUUUAAGGAGGGUGAUCU	6	7	-6.1	0	-31.1	-1.3	-1.1	-0.9	-2.2	-2.1	-2.1	-0.8	3	3	3	7	4	0.000471032	-20.4	27.46873244
NM_002046	412	430	CCCUUUUGGCUCCCCCCUG	3	6	-3.3	-0.4	-41.3	-3.3	-3.3	-0.9	-3.3	-3.3	-2.1	1.2	2	4	2	3	1	0.000779423	-26.5	124.420366
NM_002046	430	448	AGGGGGCAGAGAUGAUGAC	9	2	-1	0	-39.1	-2.1	-3.3	-3.4	-2.1	-2.4	-2.2	-0.1	6	0	4	4	0	0.000779423	-20.1	30.18404708
NM_002046	450	468	GAACAUGGGGGCAUCAGCA	7	2	-4.7	-1	-38.6	-2.4	-0.9	-2.1	-1.1	-2.4	-2.1	0.3	10	1	4	2	-2	0.000779423	-28.8	87.2665714
NM_002046	470	488	UCAUGGUUCACACCCAUGA	3	5	-14.5	-5.6	-35.3	-2.4	-2.1	-2.2	-3.3	-3.3	-2.4	0	5	3	3	3	0	0.000779423	-21	39.45110502
NM_002046	490	508	UGAGGCUGUUGUCAUACUU	5	8	-5.3	-2.3	-32.9	-2.1	-2.4	-2.1	-2.1	-1.1	-0.9	1.2	3	3	2	4	2	0.000779423	-1.4	5.82658542
NM_002046	510	528	GGAGGCAUUGCUGAUGAUC	7	5	-10.4	-0.3	-35.7	-3.3	-2.4	-2.1	-2.4	-1.1	-2.4	0.9	5	2	5	3	-2	0.000779423	-17.5	29.20349233
NM_002046	530	548	GCUAAGCAGUUGGUGGUGC	8	5	-8.4	-1.3	-37.1	-3.4	-2.1	-3.4	-2.2	-2.1	-3.4	0	6	1	7	3	-4	0.000779423	-21.8	61.39806146
NM_002046	550	568	GGAUGACCUUGGCCAGGGG	9	3	-23.9	-3.4	-41.9	-3.3	-2.4	-2.2	-3.3	-2.1	-3.3	0	7	1	6	0	-6	0.000779423	-30.4	102.5142102
NM_002046	570	588	CACGAUACCAAAGUUGUCA	3	4	-5	-1.3	-30.8	-2.1	-2.2	-1.3	-2.2	-0.9	-2.1	0	3	2	6	4	-2	0.000779423	-9.8	56.98639448
NM_002046	590	608	ACUGUGGUCAUGAGUCCUU	5	7	-9.6	-1.1	-35.2	-2.2	-2.1	-3.3	-2.1	-2.2	-0.9	1.3	2	3	5	5	0	0.000779423	-7.2	117.3774976
NM_002046	476	494	UACUUCUCAUGGUUCACAC	2	7	-4.4	0	-32	-1.3	-2.2	-2.1	-0.9	-2.4	-2.2	-0.9	4	5	1	7	6	0.000779423	-6.8	7.287626606
NM_002046	554	572	UCAUGGAUGACCUUGGCCA	5	5	-10.7	-1.3	-37.6	-2.4	-2.1	-2.4	-0.9	-2.1	-2.1	0.3	5	2	3	7	4	0.001558846	-26.5	8.526136389
NM_002046	418	436	UGAUGACCCUUUUGGCUCC	4	7	-4.4	-1.8	-36.2	-2.1	-2.4	-2.2	-2.1	-3.3	-3.3	-1.2	2	4	3	4	1	0.000779423	-11.4	11.31413445
NM_002046	422	440	GAGAUGAUGACCCUUUUGG	6	6	-2.2	0	-33	-2.4	-2.1	-2.4	-2.1	-0.9	-3.3	-0.9	1	3	2	4	2	0.000779423	-5.5	6.097294287
NM_002046	464	482	UUCACACCCAUGACGAACA	2	3	-2.6	0	-34.3	-0.9	-2.4	-2.2	-2.2	-2.4	-2.1	-1.2	4	2	5	4	-1	0.000779423	-18.2	19.65903841
NM_002046	482	500	UUGUCAUACUUCUCAUGGU	3	9	-4.4	0	-30.9	-0.9	-2.1	-1.1	-2.4	-2.1	-2.2	-1.3	3	5	2	4	2	0.000779423	-1.8	7.475748283
NM_002046	484	502	UGUUGUCAUACUUCUCAUG	3	9	-3.7	0	-29.7	-2.1	-2.2	-2.4	-2.4	-2.1	-2.1	0	2	5	4	4	0	0.000779423	-1.4	7.613360407
NM_002046	492	510	CUUGAGGCUGUUGUCAUAC	5	7	-4.9	-2.3	-32.9	-2.1	-0.9	-3.3	-2.2	-2.4	-2.2	-0.1	3	3	5	4	-1	0.000779423	-1.4	22.37027749
NM_002046	494	512	AUCUUGAGGCUGUUGUCAU	5	8	-6.3	-2.3	-32.9	-1.1	-2.4	-2.4	-0.9	-2.1	-1.1	0	3	4	3	7	4	0.000779423	-1.4	41.70641231
NM_002046	496	514	UGAUCUUGAGGCUGUUGUC	6	8	-7.6	-0.6	-34.2	-2.1	-2.4	-0.9	-2.1	-2.2	-2.4	-0.3	2	4	2	4	2	0.000779423	-1.4	5.793431741
M26071	223	241	AACGCUUUCUCUGGAAUGC	4	6	-9.4	-2.1	-33	-0.9	-2.2	-0.9	-3.3	-2.4	-3.4	-2.5	3	4	2	3	1	0.000549149	-8.2	23		Genome Res. 2003;13(10):2333-40.
M26071	217	235	UUCUCUGGAAUGCCUGCAC	4	6	-5.8	-0.2	-36.3	-0.9	-2.4	-2.1	-3.3	-2.1	-2.2	-1.3	4	3	4	5	1	0.000549149	-23.2	38
M26071	229	247	AAAUUAAACGCUUUCUCUG	2	7	-0.9	0	-25.8	-0.9	-0.9	-0.9	-0.9	-2.4	-2.1	-1.2	1	5	0	6	6	0.000549149	-9	20
M26071	321	339	UAGAUCGAUCACUUAUCUG	3	7	-12	0	-29.8	-1.3	-2.1	-2.4	-0.9	-1.3	-2.1	-0.8	1	4	2	5	3	0.000549149	-11	30
M26071	395	413	CACAUCCUUCACGAUCUCG	2	5	-4.9	0	-34	-2.1	-2.2	-3.3	-2.4	-1.1	-2.4	-0.3	3	5	4	3	-1	0.000549149	-15.4	45
M26071	355	373	UCUGUGGUCGAGAAGCACU	6	5	-8	-1.1	-36.8	-2.4	-2.1	-3.3	-0.9	-2.1	-2.1	0.3	3	2	6	5	-1	0.000549149	-15.2	26
M26071	226	244	UUAAACGCUUUCUCUGGAA	3	7	-5.3	0	-29.5	-0.9	-1.3	-2.4	-2.4	-2.1	-0.9	0	2	5	5	3	-2	0.000549149	-14.1	38
M26071	245	263	AGUUGAUAUCCAAGUUAAA	3	6	-5.5	-0.2	-26.1	-2.1	-2.2	-1.1	-2.1	-2.2	-0.9	1.2	1	3	4	3	-1	0.000549149	-7.6	100
M26071	269	287	CCACUCCAAAAUUGUCUUG	2	6	-0.1	0	-29.9	-3.3	-2.1	-3.3	-2.1	-2.2	-2.1	1.2	2	4	4	3	-1	0.000549149	-19.1	127
M26071	220	238	GCUUUCUCUGGAAUGCCUG	5	7	-9.9	-2.6	-35	-3.4	-2.1	-2.1	-1.1	-2.1	-2.1	1.3	3	4	1	5	4	0.000549149	-11.7	28
NM_005572	52	70	GGCCGGGCGCUGUCGGACC	9	2	-19.9	-5	-46.5	-3.3	-3.4	-3.3	-2.4	-2.4	-3.3	0	7	1	8	3	-5	0.000492126	-28.6	93
NM_005572	1001	1019	GGCAGAAUAAGUCUUCUCC	4	5	-6.4	-2.2	-33.3	-3.3	-3.4	-0.9	-2.1	-0.9	-3.3	0	3	4	2	5	3	0.000492126	-14.6	93
NM_005572	1193	1211	GGUGUCCCGCUCACGGGCC	7	3	-13.8	-5	-45	-3.3	-2.2	-3.3	-2.2	-2.4	-3.3	0	6	2	5	4	-1	0.000492126	-24.1	98
NM_005572	1969	1987	GGCUGGGGAGAGGCUGCCC	10	2	-16.5	-4	-46.6	-3.3	-3.4	-3.3	-3.4	-2.1	-3.3	0	8	0	9	3	-6	0.000492126	-24.1	98
M84918	219	237	GGCCUGUCAAGUCUAUGUC	5	6	-9.9	-0.3	-35.6	-3.3	-3.4	-2.2	-2.1	-1.3	-2.4	0.9	3	3	3	5	2	0.000545554	-8.6	50
M84918	487	505	GUCUUGCGCUUGCACGCCU	5	6	-10	-2.3	-38.8	-2.2	-2.4	-3.4	-2.1	-2.2	-2.1	0.1	5	3	6	5	-1	0.000545554	-27.8	80
M84918	632	650	GGCGUUGCGCAGGAUCUCC	7	4	-13.2	-1.8	-40.6	-3.3	-3.4	-2.1	-2.4	-1.1	-3.3	0	6	3	6	4	-2	0.000545554	-22.2	95
M84918	732	750	GGCCUGGGGGCAGCGGUCC	10	2	-13.7	-4.6	-47.9	-3.3	-3.4	-3.3	-3.4	-2.4	-3.3	0	10	1	7	3	-4	0.001091107	-23.7	90
M84918	831	849	GGGGGCCGCUUGGGGGGCC	12	2	-26.4	-7.9	-49.9	-3.3	-3.3	-3.3	-3.3	-3.3	-3.3	0	12	1	7	2	-5	0.000545554	-14.2	95
NM_005938	477	495	AUUCUGCAUAUGACUGAUU	3	8	-7.9	0	-28.8	-1.1	-0.9	-3.4	-2.2	-2.1	-0.9	0.2	2	3	7	5	-2	0.000315358	-10.9	59.5698378		Nucleic Acids Res. 2004;32(3):893-901.
NM_005938	952	970	ACACUGCUGGCAUUUGAAC	4	5	-11.3	0	-33.5	-2.2	-2.1	-3.4	-0.9	-0.9	-2.2	0	5	2	4	5	1	0.000315358	-26.7	40.50918594
NM_005938	1559	1577	AUCCUGAGGCAUUCUGUCU	4	7	-8.8	-2.2	-35.5	-1.1	-2.4	-2.4	-2.4	-2.1	-2.1	-1	3	4	5	6	1	0.000315358	-11.2	46.09029845
NM_005938	1630	1648	UCAUCCAUGAGGUCACUGA	4	5	-5.9	0	-35.8	-2.4	-2.1	-2.1	-2.4	-2.1	-2.4	0	4	3	3	4	1	0.000315358	-17.1	44.64639424
NM_005938	1977	1995	UCUUGCUACAAAGCCUAAG	3	5	-6.1	-1.2	-31.5	-2.4	-2.1	-2.1	-3.4	-3.3	-2.1	0.3	3	2	4	4	0	0.000315358	-10.3	25.21533551
NM_005163	638	656	AGGUACUCAAACUCGUUCA	3	5	-5.7	0	-32.1	-2.1	-3.3	-2.1	-2.4	-2.4	-2.1	0	3	4	5	5	0	0.000383142	-8.7	46.30740763
NM_005163	1059	1077	GAAGUCUGUGAUCUUAAUG	5	7	-3.7	0	-28.7	-2.4	-0.9	-2.1	-2.1	-0.9	-2.1	0.3	0	3	3	3	0	0.000383142	-5.3	48.29580271
NM_005163	1403	1421	AAGAAGCGAUGCUGCAUGA	6	3	-9.3	-1.6	-34.4	-0.9	-2.1	-3.4	-2.1	-3.4	-2.4	-1.5	4	0	5	2	-3	0.000383142	-14.1	43.82237631
NM_005163	1560	1578	ACACUCCAUGCUGUCAUCU	2	6	-4.9	0	-35.4	-2.2	-2.1	-3.3	-2.2	-2.4	-2.1	0.1	4	3	3	4	1	0.000383142	-17.3	27.86146112
NM_005163	1854	1872	GAGAACAAACUGGAUGAAA	5	2	-1.4	0	-29.3	-2.4	-2.1	-2.1	-2.4	-1.1	-0.9	1.5	2	0	7	2	-5	0.000383142	-7.7	88.9436333
NM_001626	1055	1073	CUUGAUGUGGCCAUCUUUG	5	8	-12.8	-2.2	-32.5	-2.1	-0.9	-2.1	-1.1	-2.4	-2.1	0	3	4	3	3	0	0.00058309	-20.8	100
NM_001626	1082	1100	CUCUUUGCAGAGGCCAAAG	5	4	-14.6	-2.4	-34.5	-2.1	-2.4	-2.1	-3.4	-3.3	-2.1	0	5	3	7	2	-5	0.00058309	-13	100
NM_001626	1508	1526	AUCAUCGAAGUACCUUGUG	4	6	-8.4	0	-31.2	-1.1	-2.4	-2.4	-3.3	-2.1	-2.1	-1	1	3	2	3	1	0.00058309	-21.1	74.97681339
NM_001626	1512	1530	AUUCAUCAUCGAAGUACCU	2	6	-3.7	0	-30.4	-1.1	-0.9	-2.4	-2.1	-2.2	-2.1	-1	2	4	4	5	1	0.00058309	-23.2	40.43692966
NM_005188	294	312	CUUCUCCACCAUCUUCUUG	1	8	-0.4	0	-32.8	-2.1	-0.9	-3.3	-2.1	-0.9	-2.1	0	2	7	3	4	1	8.90E-05	-14.5	53.37731366
NM_005188	727	745	UCCAAGGGACUAUUGUCUU	4	7	-9.2	-3.4	-33	-2.4	-3.3	-3.3	-0.9	-2.1	-0.9	1.5	3	4	4	4	0	8.90E-05	-1.2	72.36867421
NM_005188	1302	1320	CUCAAUCUUUACAUCCUUA	0	8	0.8	0	-27.5	-2.1	-2.4	-2.4	-1.1	-2.4	-1.3	0.8	2	6	5	2	-3	8.90E-05	-13.1	95.89373275
NM_005188	1794	1812	GGAUUCUGCUCCAACAGAA	4	4	-8	-3	-34.1	-3.3	-2.4	-2.1	-0.9	-2.2	-0.9	2.4	4	3	3	3	0	8.90E-05	-9.2	84.3768266
NM_005188	2983	3001	UGGAACCACUGAUGUGAUA	5	5	-5.2	-2.1	-33.3	-2.1	-3.3	-3.3	-2.1	-2.2	-1.3	0.8	2	0	7	2	-5	8.90E-05	-13.2	33.97557825
NM_004351	403	421	AACUGCAUCCUGAAUAGCA	3	4	-3.7	-0.1	-33	-0.9	-2.2	-2.1	-0.9	-1.1	-2.1	-1.2	4	1	2	4	2	0.000298151	-24	52.43789388
NM_004351	888	906	UUCCAUGGUACGAUAGUUU	4	8	-8.5	0	-30.1	-0.9	-2.4	-2.1	-1.1	-1.3	-0.9	0	2	4	5	4	-1	0.000298151	-6.9	62.65111799
NM_004351	1335	1353	AAUCCAGUUAAAUCAGGAU	3	5	-7.2	-1.6	-28.5	-0.9	-1.1	-2.1	-2.4	-2.1	-1.1	-0.2	3	3	5	4	-1	0.000298151	-20.6	100
NM_004351	1744	1762	UGAUGUGACUGGUGAGUUC	7	7	-8.2	-0.5	-34.3	-2.1	-2.4	-2.1	-2.1	-2.4	-2.4	-0.3	1	2	5	3	-2	0.000298151	-15.3	50.04430481
NM_004351	2652	2670	AAUUCUGACCAUUAAGAUG	3	6	-3	-0.6	-27.3	-0.9	-1.1	-2.1	-1.3	-0.9	-2.1	-1.2	1	3	4	4	0	0.000298151	-9.8	100
NM_004095	219	237	AAUUUCCGGUCAUAGAUGA	4	6	-6.1	0	-30.3	-0.9	-1.1	-3.3	-1.3	-2.1	-2.4	-1.5	2	4	2	5	3	0.001117318	-4.2	43.20549813
NM_004095	222	240	AGGAAUUUCCGGUCAUAGA	5	5	-9.8	-1.7	-32.5	-2.1	-3.3	-0.9	-2.4	-2.1	-2.4	-0.3	3	4	6	3	-3	0.001117318	-12.3	69.95234695
NM_004095	394	412	CAUCUCAAACUGUGACUCU	2	6	-3.1	0	-31.8	-2.1	-1.1	-2.1	-2.1	-2.4	-2.1	0	2	3	4	5	1	0.001117318	-15.8	100
NM_004095	696	714	AAGGAAGGGUUCGUUCUUG	7	6	-11.8	-2.6	-32.7	-0.9	-2.1	-2.1	-2.2	-0.9	-2.1	-1.2	3	5	3	2	-1	0.001117318	-11.9	49.13549617
NM_002015	942	960	UUGACCAUCCACUCGUAGA	3	5	-1.3	0	-34.9	-0.9	-2.1	-2.1	-2.4	-2.4	-2.4	-1.5	2	3	4	4	0	0.000174734	-14.6	39.16654027
NM_002015	1162	1180	CUUAGCAAAUUUACUGUUG	3	8	-5.7	-0.5	-25.4	-2.1	-0.9	-2.1	-2.2	-2.1	-2.1	0	2	4	3	3	0	0.000174734	-10.5	66.20607735
NM_002015	1445	1463	GUAAAGUAGAGGCCAUCUU	5	5	-11.3	0	-32	-2.2	-1.3	-2.2	-3.3	-2.1	-0.9	1.3	3	2	6	4	-2	0.000174734	-18.8	60.08153619
NM_002015	1701	1719	UUGUCCUGAAGUGUUUGUA	5	9	-1.6	0	-30.3	-0.9	-2.1	-2.1	-2.2	-0.9	-1.3	-0.4	0	4	2	5	3	0.000174734	-8.2	73.97400383
NM_002015	2378	2396	AGACAAUCUGAAGUACUUU	3	6	-10.9	0	-28.3	-2.1	-2.4	-1.1	-2.2	-1.3	-0.9	1.2	1	3	5	3	-2	0.000174734	-8.3	42.16248717
NM_019884	482	500	AUUGCCAAUCACUUUGAUG	3	7	-4.2	-0.2	-29.1	-1.1	-0.9	-2.1	-0.9	-0.9	-2.1	-1	3	4	3	6	3	0.000454545	-14.8	54.90636997
NM_019884	757	775	AGGAUAGGGAUGGUCAACU	7	4	-7.3	-0.2	-35.6	-2.1	-3.3	-2.1	-2.2	-2.4	-2.1	0	5	1	6	5	-1	0.000454545	-9	29.61985085
NM_019884	1003	1021	AUGGAUGAGGUGUAAUCAG	7	5	-3.4	-1	-32.2	-1.1	-2.1	-2.1	-1.3	-0.9	-2.1	-1	3	1	3	5	2	0.000454545	-12.8	21.80832229
NM_019884	1435	1453	AAGUGAGGAGGGAUGAGAA	9	2	2.1	0	-35.5	-0.9	-2.1	-2.1	-1.1	-2.1	-0.9	0	3	0	3	2	-1	0.000454545	-18.7	15.98553153
NM_019884	1674	1692	AUUUACCUCUGCCCUCUAG	2	7	-3.9	0	-34.3	-1.1	-0.9	-3.3	-3.3	-2.1	-2.1	-1	1	4	3	3	0	0.000454545	-17.5	24.82451282
NM_002093	309	327	UUGUCUCUGCUAACUUUCA	2	9	-1.2	0	-30.5	-0.9	-2.1	-2.4	-2.2	-2.1	-2.1	-1.2	2	6	3	3	0	0.000610128	-7.5	22.16357962
NM_002093	537	555	UUACAGUGAUCUAGCUUUC	3	8	-5	0	-29.9	-0.9	-1.3	-2.2	-2.1	-3.4	-2.4	-1.5	2	5	3	4	1	0.000610128	-7.1	30.1874061
NM_002093	870	888	GAACAGAUAUACGAAACAU	3	3	0	0	-27	-2.4	-0.9	-2.4	-2.4	-0.9	-1.1	1.3	2	0	6	3	-3	0.000610128	-11.5	91.49292561
NM_002093	1069	1087	GUUCAUUUCUCUGAUUUGC	3	10	-2.9	0	-28.3	-2.2	-0.9	-0.9	-2.4	-1.1	-3.4	-1.2	2	8	3	5	2	0.000610128	-11.9	21.87035434
NM_002093	1564	1582	CUCAAGUAACUGGUGGUUU	5	7	-6.6	0	-31.2	-2.1	-2.4	-2.2	-2.2	-2.1	-0.9	1.2	3	3	7	3	-4	0.000610128	-18.9	52.19746858
NM_000875	401	419	AGAUUGGUCAUCUCGAAGA	5	5	-8.3	0	-32.7	-2.1	-2.4	-3.3	-2.4	-2.4	-2.4	-0.3	2	4	6	4	-2	0.000200441	-13.5	93.0725657
NM_000875	1001	1019	UCACAAGGGAUGCAGUACA	5	3	-4.1	0	-35.3	-2.4	-2.1	-2.1	-2.1	-2.1	-2.1	0.3	7	1	5	4	-1	0.000200441	-18.8	25.27865978
NM_000875	1742	1760	UUCAGCCCAUGUAGUAAGA	4	5	-2.2	0	-33.2	-0.9	-2.4	-3.3	-2.1	-2.2	-2.4	-1.5	3	2	4	2	-2	0.000200441	-13.5	100
NM_000875	2613	2631	AAUCAAUCCAUUGGGAUUC	3	6	-10	-3.4	-29.7	-0.9	-1.1	-1.1	-3.3	-3.3	-2.4	-1.5	4	5	3	5	2	0.000200441	-14.9	25.29908978
NM_000875	4310	4328	AGGAACAUCCCAAAUGUGU	4	4	-4.9	-1.3	-32.6	-2.1	-3.3	-2.1	-0.9	-1.1	-2.2	-0.1	3	1	4	3	-1	0.000200441	-18.3	33.67682279
NM_005544	1098	1116	CAGUACGAAGAAGCGUUUG	6	4	-6.9	-0.7	-30.9	-2.1	-2.1	-2.4	-3.4	-2.4	-2.1	0	2	2	6	0	-6	0.000171585	-12.9	100
NM_005544	2574	2592	UCUCUUUCGGAACCGAUUA	3	7	-10.9	-2.4	-31.7	-2.4	-2.1	-0.9	-3.3	-2.4	-1.3	1.1	1	6	3	4	1	0.000171585	-11.8	51.37774095
NM_005544	2955	2973	UCUGAUGGGAUUGAUGAUC	6	7	-8.9	0	-32.7	-2.4	-2.1	-2.1	-2.4	-1.1	-2.4	0	2	3	5	5	0	0.000171585	-14.2	56.91366905
NM_005544	3315	3333	AAAGGAUCUUGGCAAUGAG	6	4	-7.7	0	-31.5	-0.9	-0.9	-1.1	-2.1	-0.9	-2.1	-1.2	4	2	1	3	2	0.000171585	-18.8	48.40004761
NM_005544	4770	4788	GUCAUUUAGGUCUUCAUUC	3	9	-4	0	-28.7	-2.2	-2.4	-0.9	-0.9	-2.4	-2.4	-0.2	3	8	1	6	5	0.000171585	-2.3	42.39138843
NM_006218	226	244	UCCAUUUGGUAGUAAACAU	3	7	-6.8	-0.2	-28.3	-2.4	-3.3	-0.9	-1.3	-0.9	-1.1	1.3	3	3	3	6	3	0.000268528	-7.1	22.01910603
NM_006218	841	859	UAGCAACAUACUUCGAGUU	3	6	-5.2	0	-30	-1.3	-2.1	-2.2	-2.4	-2.4	-0.9	0.4	3	3	4	3	-1	0.000268528	-11.6	74.57403364
NM_006218	1477	1495	CCAAAGAUUCAAAGCCAUU	2	4	-1.4	0	-28.8	-3.3	-2.1	-2.4	-2.1	-3.4	-0.9	2.4	4	3	7	1	-6	0.000268528	-9.6	100
NM_006218	2117	2135	UAGUCAAUGCUUUCUUCAG	3	8	-1.6	0	-29.4	-1.3	-2.1	-0.9	-2.4	-2.1	-2.1	-0.8	3	6	1	4	3	0.000268528	-16.2	30.94491223
NM_006218	3382	3400	AAUCCAGAGUGAGCUUUCA	4	5	-8.1	-0.6	-32.9	-0.9	-1.1	-2.1	-3.4	-2.1	-2.1	-1.2	3	4	4	3	-1	0.000268528	-9	28.91311804
NM_002953	346	364	AACCUUGAGGAGCUCGAAA	5	3	-11.2	-1.9	-34.2	-0.9	-2.2	-2.1	-2.1	-2.4	-0.9	0	2	2	6	3	-3	0.000312598	-13.1	39.5651468
NM_002953	711	729	UUGAGGUCUCUGUAAAUGA	5	7	-10.5	0	-30.9	-0.9	-2.1	-2.2	-1.3	-0.9	-2.4	-1.5	1	3	3	5	2	0.000312598	-12.9	64.4222083
NM_002953	1117	1135	AAUGGUGGAGUAGAAGACA	7	3	-0.1	0	-33.1	-0.9	-1.1	-2.1	-2.4	-0.9	-2.1	-1.2	3	0	5	4	-1	0.000312598	-16.7	53.76528367
NM_002953	1537	1555	CAGAAGAAUCUCAAUCUCU	2	5	-4	0	-29.9	-2.1	-2.1	-2.4	-0.9	-1.1	-2.1	0	2	4	4	3	-1	0.000312598	-11.3	62.7497697
NM_002953	2617	2635	AUGGUGGUUGAUGCCAUUU	6	8	-13	-4.8	-32.5	-1.1	-2.1	-3.3	-3.4	-3.3	-0.9	0.2	4	3	6	3	-3	0.000312598	-11.4	31.56006511
NM_004586	69	87	CAUAAUUUGCUGUCCAUUC	2	8	-1.3	0	-28.3	-2.1	-1.1	-0.9	-2.4	-3.3	-2.4	-0.3	3	5	4	4	0	0.000129483	-26.6	31.46965678
NM_004586	499	517	AGAAUUUGACAUCUUCUUC	2	8	-7.8	0	-27.3	-2.1	-2.4	-0.9	-2.1	-0.9	-2.4	-0.3	1	7	2	5	3	0.000129483	-6	20.37713349
NM_004586	985	1003	GUUUAUUCCAGUCUAUCGU	3	9	-1.5	0	-29.2	-2.2	-0.9	-0.9	-2.1	-1.3	-2.2	0	1	6	3	6	3	0.000129483	-10.1	29.2857517
NM_004586	1365	1383	UGUUGGGUCUCUCUUGCUU	5	10	-5	-2.5	-34.9	-2.1	-2.2	-3.3	-2.1	-0.9	-0.9	1.2	3	6	5	4	-1	0.000129483	-13.6	100
NM_004586	2240	2258	UACACCAUGGUACCAAAUA	2	4	-13	0	-30.9	-1.3	-2.2	-2.1	-3.3	-2.1	-1.3	0	4	0	3	2	-1	0.000129483	-16	100
XM_043865	95	113	AAGUCAAUAUCUUCUUCUC	1	8	-1	0	-27.7	-0.9	-2.1	-0.9	-2.4	-2.1	-2.4	-1.5	1	7	1	5	4	0.000296648	-14.1	33.44450355
XM_043865	520	538	CAAGAAGCUGUCGUAAUUC	4	5	-4.9	0	-29.8	-2.1	-0.9	-2.1	-2.2	-1.3	-2.4	-0.3	2	3	4	2	-2	0.000296648	-7.2	49.04891171
XM_043865	989	1007	AUACCGUUGUUGGCUACAG	5	6	-8	-1.1	-33.1	-1.1	-1.3	-2.2	-3.4	-2.1	-2.1	-1	3	2	4	4	0	0.000296648	-9.1	27.5980558
XM_043865	1390	1408	ACUGAGUGUUAUAUUCAUG	4	8	-12.1	-1.5	-27.6	-2.2	-2.1	-2.2	-1.1	-0.9	-2.1	0.1	1	3	4	4	0	0.000296648	-10.1	70.58112394
XM_043865	2234	2252	CUGAACUUCAGGAGAAGGA	6	3	-10.5	-3.1	-34.1	-2.1	-2.1	-2.1	-2.1	-2.4	-2.4	-0.3	3	2	5	3	-2	0.000296648	-22.4	30.34348225
NM_005027	1516	1534	UUCACCUCCUCCCUUGAAA	1	6	-3	0	-35	-0.9	-2.4	-2.1	-2.1	-0.9	-0.9	0	1	5	3	4	1	0.000252972	-18.2	48.38649417
NM_005027	1636	1654	AAGACCUUGAUCAGCUUAU	3	6	-7.3	0	-30.8	-0.9	-2.1	-2.1	-2.1	-3.4	-1.1	-0.2	2	3	2	3	1	0.000252972	-14.7	48.71259643
NM_005027	1792	1810	AUCUGGUCCUGCUGGUAUU	5	8	-7.3	-1.2	-35.4	-1.1	-2.4	-2.2	-2.1	-3.3	-0.9	0.2	3	3	4	4	0	0.000505945	-14.1	72.56412348
NM_005027	1937	1955	AAUUGCAGUACGCUUCAUC	3	6	-8	-0.5	-31	-0.9	-1.1	-2.1	-2.1	-0.9	-2.4	-1.5	4	4	2	6	4	0.000252972	-9.2	40.1890309
NM_005027	2059	2077	AGGAUCCUUUGCAUCUCUU	3	8	-14	0	-33	-2.1	-3.3	-3.3	-1.1	-2.4	-0.9	1.2	3	6	3	4	1	0.000252972	-15.4	41.13517415
NM_002613	651	669	UCAUCGAAUGAACCGAUUU	3	6	-7	-1.4	-29.3	-2.4	-2.1	-2.4	-3.3	-2.4	-0.9	1.5	1	4	4	2	-2	0.000418936	-15.1	59.48475408
NM_002613	774	792	UGGAUGUGCAUAUCUUCAU	4	8	-19.3	-1.1	-31.2	-2.1	-3.3	-2.2	-2.4	-2.1	-1.1	1	4	3	4	6	2	0.000418936	-18.8	48.65693136
NM_002613	1009	1027	UUCCAACUUAAUGAUCUUC	1	8	-3	0	-27.4	-0.9	-2.4	-2.2	-2.4	-1.1	-2.4	-1.5	1	6	4	5	1	0.000418936	-15.1	44.19578702
NM_002613	1365	1383	UGAAUGUACUGCUCUAUGU	4	8	-4.9	0	-31.1	-2.1	-2.4	-2.2	-2.4	-2.1	-2.2	-0.1	1	1	4	4	0	0.000418936	-11.1	25.96980695
NM_002613	1525	1543	AAAUAAACCCUUCCGCUUA	1	5	-0.8	0	-29.5	-0.9	-0.9	-0.9	-3.3	-2.4	-1.3	-0.4	1	3	3	2	-1	0.000418936	-10.8	33.98839575
NM_000314	1088	1106	CAAGUCUAAGUCGAAUCCA	3	4	-3.6	0	-31.2	-2.1	-0.9	-2.1	-2.4	-0.9	-2.1	0	2	3	3	5	2	0.000292997	-8.8	44.63896588
NM_000314	1350	1368	UUAGCCAUUGGUCAAGAUC	4	6	-10.4	0	-32	-0.9	-1.3	-2.1	-2.1	-0.9	-2.4	-1.5	4	4	2	5	3	0.000292997	-12.6	23.1761223
NM_000314	1562	1580	CUUUAACAGGUAGCUAUAA	3	6	-9.5	0	-27.4	-2.1	-0.9	-2.2	-3.4	-2.1	-0.9	1.2	3	2	6	2	-4	0.000292997	-18.7	89.04366037
NM_000314	1784	1802	GAAGAACUCUACUUUGAUA	3	6	-4.8	0	-27.7	-2.4	-0.9	-2.2	-0.9	-0.9	-1.3	1.1	0	3	7	2	-5	0.000292997	-7	100
NM_000314	2323	2341	AUCUGACACAAUGUCCUAU	2	6	-6.7	-1.6	-31.1	-1.1	-2.4	-2.2	-2.2	-2.4	-1.1	0	2	2	4	4	0	0.000292997	-21.3	81.56059439
NM_001010	102	120	AGUACGAAGUUUGCGUUCA	5	6	-5.5	-0.2	-31	-2.1	-2.2	-2.4	-3.4	-2.4	-2.1	0	2	4	5	4	-1	0.001206273	-11.4	21.22610457
NM_001010	111	129	CUCAUAGAAAGUACGAAGU	4	4	-3.6	0	-29	-2.1	-2.4	-2.1	-2.2	-2.4	-2.2	-0.1	1	1	5	3	-2	0.001206273	-4.6	61.91359238
NM_001010	119	137	AUACGCUUCUCAUAGAAAG	3	5	-4.4	0	-29.1	-1.1	-1.3	-2.1	-1.3	-2.1	-2.1	-1	2	3	1	5	4	0.001206273	-11.1	25.65168957
NM_001010	325	343	UGCAACCACGAACUGAUUU	3	5	-3.8	0	-31.6	-2.1	-3.4	-3.3	-2.1	-2.1	-0.9	1.2	3	2	5	2	-3	0.001206273	-17.4	34.25511171
NM_001010	357	375	CAAGUUGAGAACGCUCAGA	5	3	-9.6	-3.4	-33.1	-2.1	-0.9	-2.1	-3.4	-2.1	-2.4	-0.3	3	2	7	2	-5	0.001206273	-13.7	54.11082174
NM_000368	340	358	ACCAAGGUGUUUACAAGCA	4	4	-5.8	0	-32.2	-2.2	-3.3	-3.3	-2.2	-2.1	-2.1	0.1	5	2	5	2	-3	0.000116279	-6.8	45.63218583
NM_000368	972	990	UCACAACAUCAUGAGUUUC	2	6	-8.7	0	-29.6	-2.4	-2.1	-2.2	-2.4	-2.1	-2.4	0	4	5	4	3	-1	0.000116279	-19.9	38.84499566
NM_000368	1652	1670	AGAUAUUGCAGCUUCUUCU	3	8	-11.4	0	-30.8	-2.1	-2.4	-0.9	-0.9	-2.4	-2.1	0	3	5	3	6	3	0.000116279	-10.9	43.63555503
NM_000368	2417	2435	AUCUUUCAUGGCAGCAUUA	3	7	-6.1	0	-30.7	-1.1	-2.4	-2.4	-2.1	-3.4	-1.3	-0.2	6	5	3	3	0	0.000116279	-21	72.01163874
NM_000368	3077	3095	AAACACCUGGGUUAUCCUU	3	6	-11	-2	-32.5	-0.9	-0.9	-3.3	-1.3	-1.1	-0.9	0	3	3	3	4	1	0.000116279	-26.7	24.53475492
NM_000548	119	137	AUGAUAAACUCCGUCUGUU	3	7	-2.6	0	-30	-1.1	-2.1	-0.9	-2.2	-2.4	-0.9	0.2	0	3	2	5	3	0.000180408	-12.3	46.87805262
NM_000548	1442	1460	UCAUAGAACUGCCUGUUGA	4	6	-3.5	-0.8	-33.1	-2.4	-2.1	-2.4	-2.1	-2.1	-2.4	0	2	2	3	3	0	0.000180408	-6.5	38.66286084
NM_000548	2332	2350	UAUGGUAAGAGAUUAAUGC	5	6	-2	0	-27.9	-1.3	-1.1	-1.3	-0.9	-1.3	-3.4	-2.1	2	1	0	7	7	0.000180408	-10.6	31.24717669
NM_000548	4583	4601	UCAAAGGACUGUGACUCAU	4	5	-8.3	0	-33	-2.4	-2.1	-3.3	-2.4	-2.2	-1.1	1.3	3	2	5	3	-2	0.000180408	-12.1	49.31827694
NM_000548	5524	5542	CAAUCUGUGCCUCUAUGUC	3	7	-2.8	0	-33.3	-2.1	-0.9	-2.1	-2.1	-1.3	-2.4	-0.3	2	3	2	2	0	0.000180408	-8.7	86.35386647
U47298	8	26	UUCUUUAUGUUUUUGGCGU	4	12	-7.4	0	-26.8	-0.9	-2.4	-1.3	-0.9	-2.1	-2.2	-1.3	2	8	2	7	5	0.000604961	-13.9	4.5801527		Nucleic Acids Res. 2004;32(3):936-48.
U47298	1087	1105	AAAAUGGAACAACUUUACC	2	4	-2.9	0	-26.5	-0.9	-0.9	-3.3	-2.1	-0.9	-3.3	-2.4	2	2	4	5	1	0.000604961	-4.1	4.9618321
U47298	1077	1095	AACUUUACCGACCGCGCCC	3	3	-6.2	0	-38.2	-0.9	-2.2	-1.3	-2.4	-3.4	-3.3	-2.4	2	2	3	6	3	0.000604961	-10.3	6.4885496
U47298	38	56	UCUUCCAGCGGAUAGAAUG	5	5	-11.4	-1.9	-33.7	-2.4	-2.1	-2.1	-1.3	-2.1	-2.1	0.3	3	3	1	5	4	0.000604961	-9.1	6.4885496
U47298	32	50	AGCGGAUAGAAUGGCGCCG	8	2	-14.8	-1.7	-38.7	-2.1	-3.4	-1.1	-3.3	-3.4	-2.4	-0.3	5	0	5	5	0	0.000604961	-20.7	45.8015267
U47298	1066	1084	CCGCGCCCGGUUUAUCAUC	4	5	-13.4	-1.4	-37.5	-3.3	-2.4	-3.3	-1.3	-1.1	-2.4	0.9	4	4	3	3	0	0.000604961	-18.9	46.9465649
U47298	1443	1461	CAAAACAACAACGGCGGCG	5	0	-7.8	0	-33.9	-2.1	-0.9	-2.1	-3.3	-3.4	-2.4	-0.3	7	0	6	3	-3	0.000604961	-26.2	49.6183206
U47298	1441	1459	AAACAACAACGGCGGCGGG	7	0	-9.1	0	-37.5	-0.9	-0.9	-2.2	-2.4	-3.3	-3.3	-2.4	8	0	4	1	-3	0.000604961	-21.5	57.2519084
U47298	56	74	UGCUCUCCAGCGGUUCCAU	4	6	-6.3	-1.7	-39	-2.1	-3.4	-2.4	-2.2	-0.9	-1.1	1	5	4	5	3	-2	0.000604961	-10.9	64.8854962
U47298	44	62	GUUCCAUCUUCCAGCGGAU	4	6	-8.2	-1	-35.8	-2.2	-0.9	-1.1	-2.1	-3.4	-1.1	1.1	4	5	4	3	-1	0.000604961	-4.9	76.7175573
U47298	26	44	UAGAAUGGCGCCGGGCCUU	7	4	-18.5	-3.9	-40.3	-1.3	-2.1	-2.1	-3.3	-3.3	-0.9	0.4	6	1	5	2	-3	0.000604961	-27.9	77.480916
U47298	50	68	CCAGCGGUUCCAUCUUCCA	3	5	-6.8	-0.4	-37.7	-3.3	-2.1	-3.3	-2.4	-2.1	-2.1	1.2	5	5	5	3	-2	0.000604961	-12.1	83.9694656
U47298	1432	1450	CGGCGGCGGGAAGUUCACC	8	2	-8.8	-2	-41.6	-2.4	-3.3	-3.4	-2.2	-0.9	-3.3	-0.9	7	2	7	3	-4	0.000604961	-15.3	86.259542
U47298	14	32	GGGCCUUUCUUUAUGUUUU	4	11	-11.2	0	-28.8	-3.3	-3.3	-0.9	-1.1	-2.1	-0.9	2.4	3	8	3	2	-1	0.000604961	-13.7	88.9312977
U47298	20	38	GGCGCCGGGCCUUUCUUUA	6	6	-21.5	-3.9	-38.9	-3.3	-3.4	-2.4	-0.9	-2.4	-1.3	2	6	5	4	2	-2	0.000604961	-21.7	93.8931298
U47298	7	25	UCUUUAUGUUUUUGGCGUC	4	11	-9.3	-0.1	-28.3	-2.4	-2.1	-1.1	-2.1	-3.3	-2.4	0	2	8	1	6	5	0.000604961	-9.7	7.6335878
U47298	186	204	UUUCAUAGCUUCUGCCAAC	2	7	-3.3	-0.8	-31.6	-0.9	-0.9	-1.3	-2.1	-3.4	-2.2	-1.3	4	5	3	6	3	0.000604961	-4.6	7.2519084
U47298	274	292	UAAAUAACGCGCCCAACAC	2	2	-6.2	0	-32.2	-1.3	-0.9	-0.9	-3.3	-2.1	-2.2	-0.9	4	0	1	5	4	0.000604961	-24.9	8.3969466
U47298	311	329	UUAUAAAUGUCGUUCGCGG	5	7	-8.3	-0.4	-29.5	-0.9	-1.3	-0.9	-0.9	-2.4	-3.3	-2.4	2	4	3	6	3	0.000604961	-9.1	5.3435115
U47298	430	448	UAAUUUUUUGGAUGAUUGG	5	10	-6.9	0	-24.5	-1.3	-0.9	-0.9	-2.1	-2.4	-3.3	-2	2	6	1	4	3	0.000604961	-10.4	2.6717557
U47298	517	535	AUUCAUUAAAACCGGGAGG	5	4	-7.5	-1.9	-30.7	-1.1	-0.9	-0.9	-2.4	-3.3	-3.3	-2.2	4	3	5	5	0	0.000604961	-5.2	26.7175573
U47298	660	678	AAUAGGAUCUCUGGCAUGC	5	5	-8	0	-34.6	-0.9	-1.1	-2.4	-3.3	-3.4	-3.4	-2.5	5	2	3	4	1	0.001209921	-15.6	6.1068702
U47298	697	715	UUAAAAUCGCAGUAUCCGG	4	5	-7.4	0	-30.3	-0.9	-1.3	-1.1	-1.3	-1.1	-3.3	-2.4	3	3	3	6	3	0.000604961	-2.1	3.8167939
U47298	736	754	UAGUAAACAUUCCAAAACC	1	4	0	0	-26.9	-1.3	-2.1	-0.9	-2.1	-0.9	-3.3	-2	2	2	2	5	3	0.000604961	-23.5	7.2519084
U47298	776	794	AUUAAGACGACUCGAAAUC	3	4	-5.4	0	-28.4	-1.1	-0.9	-2.4	-2.4	-2.4	-2.4	-1.3	0	3	4	6	2	0.000604961	-15.5	1.5267176
U47298	893	911	UAUUUGUCAAUCAGAGUGC	4	7	-3.5	-0.5	-29.7	-1.3	-1.1	-2.2	-2.1	-2.4	-3.4	-2.1	3	4	3	6	3	0.000604961	-14.8	4.9618321
U47298	906	924	AUUAGAUAAAUCGUAUUUG	3	8	-5.8	0	-22.3	-1.1	-0.9	-1.1	-2.2	-1.3	-2.1	-1	0	4	1	6	5	0.000604961	-10.1	11.8320611
U47298	1188	1206	UACAUAACCGGACAUAAUC	2	4	-6.5	0	-29.5	-1.3	-2.2	-0.9	-2.1	-1.1	-2.4	-1.1	3	1	1	5	4	0.000604961	-19.4	3.0534351
U47298	1310	1328	UUAAUCAGAGACUUCAGGC	4	5	-1.8	0	-32.1	-0.9	-1.3	-2.1	-0.9	-2.4	-3.4	-2.5	4	4	1	7	6	0.000604961	-21.6	4.9618321
U47298	16	34	CCGGGCCUUUCUUUAUGUU	4	9	-10	-0.3	-32.7	-3.3	-2.4	-3.3	-0.9	-1.3	-0.9	2.4	3	6	3	2	-1	0.000604961	-16.4	93.5114504
U47298	267	285	CGCGCCCAACACCGGCAUA	4	1	-8.4	-3.7	-40.5	-2.4	-3.4	-3.3	-2.4	-3.3	-1.3	1.1	7	0	7	0	-7	0.000604961	-34.2	81.2977099
U47298	297	315	CGCGGGCGCAACUGCAACU	6	2	-15.3	-5.9	-40	-2.4	-3.4	-3.4	-2.1	-3.4	-2.1	0.3	8	0	8	3	-5	0.000604961	-10.2	63.740458
U47298	413	431	GGGAGCUUUUUUUGCACGU	6	8	-9.2	-1.4	-32.3	-3.3	-3.3	-2.1	-2.1	-3.4	-2.2	1.1	5	6	4	3	-1	0.000604961	-21.6	70.610687
U47298	1046	1064	CCCUCGGGUGUAAUCAGAA	5	4	-10.5	-1.2	-35.7	-3.3	-3.3	-3.3	-1.1	-2.4	-0.9	2.4	3	2	4	1	-3	0.000604961	-15.9	90.4580153
M16553	158	176	CCUGAAGCGCCGGCCACCU	5	2	-13.1	-0.4	-43.4	-3.3	-2.1	-2.1	-3.4	-3.3	-2.1	1.2	5	0	7	3	-4	0.000475285	-26.1	75		Nucleic Acids Res. 2002;30(8):1757-66
M16553	161	179	GUGCCUGAAGCGCCGGCCA	7	2	-13.1	-3.5	-43.5	-2.2	-2.1	-2.1	-3.3	-2.4	-2.1	0.1	6	0	6	3	-3	0.000475285	-18.3	77
M16553	164	182	GUAGUGCCUGAAGCGCCGG	8	3	-9.7	-3.7	-40.3	-2.2	-1.3	-3.4	-3.4	-2.4	-3.3	-1.1	4	0	6	3	-3	0.000475285	-17.2	45
M16553	170	188	GUAUUUGUAGUGCCUGAAG	6	7	-5.7	-0.7	-30.6	-2.2	-1.3	-2.1	-3.3	-2.1	-2.1	0.1	1	2	6	2	-4	0.000475285	-13.5	41
M16553	173	191	ACAGUAUUUGUAGUGCCUG	5	7	-6.3	-0.9	-31.6	-2.2	-2.1	-1.1	-2.2	-2.1	-2.1	0.1	2	2	1	5	4	0.000475285	-12.2	32
M16553	176	194	GCCACAGUAUUUGUAGUGC	5	6	-6.7	-0.3	-32.9	-3.4	-3.3	-2.1	-2.2	-1.3	-3.4	0	4	2	4	2	-2	0.000475285	-11.3	56
NM_001315	565	583	AACCGCAGUUCUCUGUAGG	5	5	-10	-4	-35.4	-0.9	-2.2	-2.1	-2.1	-2.1	-3.3	-2.4	3	3	1	3	2	0.00026617	-8.4	16		Nat Biotechnol. 2003;21(6):635-7.
NM_001315	607	625	UCCAACAGACCAAUCACAU	1	3	-0.2	0	-32.9	-2.4	-3.3	-2.1	-1.1	-2.4	-1.1	1.3	5	2	2	4	2	0.00026617	-19.2	10
NM_001315	763	781	UACUUUAGACCUCGGAGAA	4	5	-7.7	0	-32.6	-1.3	-2.2	-1.3	-2.4	-3.3	-0.9	0.4	1	3	2	3	1	0.00026617	-14.1	10
NM_001315	799	817	UUUAGGUCCCUGUGAAUUA	4	8	-10	-0.7	-30.7	-0.9	-0.9	-2.2	-2.1	-2.4	-1.3	-0.4	1	4	4	5	1	0.00026617	-10.3	18
NM_001315	1314	1332	CAUAAGGAUCGGCCACUGG	6	3	-7.9	-0.9	-36.8	-2.1	-1.1	-3.3	-3.3	-2.1	-3.3	-1.2	6	1	6	1	-5	0.00026617	-3.3	20
NM_001315	1277	1295	GUACUGAGCAAAGUAGGCA	6	3	-9	-2.1	-34.1	-2.2	-1.3	-2.4	-2.2	-1.3	-2.1	0.1	5	0	6	6	0	0.00026617	-9.1	5
NM_001315	1395	1413	GUGGCACAAAGCUGAUGAC	6	3	-8.3	-1.8	-35	-2.2	-2.1	-2.2	-2.1	-2.4	-2.2	0	5	0	3	4	1	0.00026617	-25.4	5
NM_001315	1491	1509	GAGUUCCCGUGAAAAGGCC	6	3	-6.1	-0.3	-36.4	-2.4	-2.1	-3.3	-0.9	-0.9	-3.3	-0.9	2	2	3	4	1	0.00026617	-11.1	8
NM_000875	276	294	CUCGGUAAUGACCGUGAGC	6	4	-10.8	-3.6	-36.2	-2.1	-2.4	-1.3	-2.4	-2.2	-3.4	-1.3	2	1	5	3	-2	0.000200441	-8.7	40
NM_000875	441	459	CCGAGUAAUGUUCCUCAGG	5	5	-10.9	-1.9	-34.5	-3.3	-2.4	-1.3	-3.3	-2.1	-3.3	0	2	3	3	1	-2	0.000200441	-9.5	120
NM_000875	483	501	GAGGUAACAGAGGUCAGCA	7	2	-1.2	0	-36.6	-2.4	-2.1	-0.9	-2.2	-2.4	-2.1	0.3	6	1	5	4	-1	0.000200441	-28.8	57
NM_000875	777	795	AGCUACACAGGCCGUGUCG	6	3	-15.9	-2.2	-39.2	-2.1	-3.4	-2.1	-2.4	-2.2	-2.4	-0.3	5	1	4	3	-1	0.000200441	-11.4	42
NM_000875	3378	3396	UCCGGCCAUCUGAAUCAUC	3	5	-7.9	0	-36.2	-2.4	-3.3	-3.3	-0.9	-1.1	-2.4	0	4	4	3	3	0	0.000200441	-17.1	70
NM_000875	1326	1344	GUCCCACAGUUGCUGCAAG	5	4	-8.8	0	-36.9	-2.2	-2.4	-2.2	-2.1	-2.1	-2.1	0.1	5	2	4	2	-2	0.000200441	-13.8	20
NM_000875	351	369	GCCGCGGAUGACCGUGAGG	9	2	-16.5	-6.5	-42.1	-3.4	-3.3	-3.3	-2.4	-2.2	-3.3	0.1	4	0	7	0	-7	0.000200441	-24	120
NM_000875	387	405	GAAGAUGACCAGGGCGUAG	8	2	-8.6	-0.3	-37	-2.4	-0.9	-2.1	-3.3	-3.4	-2.1	0.3	4	0	8	0	-8	0.000200441	-19.1	70
NM_000875	417	435	AAGCCCAAUAUCCUUGAGA	3	4	-4.4	0	-33.1	-0.9	-2.1	-2.1	-2.1	-0.9	-2.4	-1.5	2	2	3	4	1	0.000200441	-8	50
NM_000875	423	441	GUUGUAAAGCCCAAUAUCC	3	5	-2	0	-30.7	-2.2	-0.9	-0.9	-0.9	-1.1	-3.3	-1.1	2	2	1	7	6	0.000200441	-11.5	30
NM_000875	450	468	GAUGGCCCCCCGAGUAAUG	6	3	-6.7	-0.4	-39.2	-2.4	-1.1	-3.3	-2.1	-2.2	-2.1	0.3	2	0	5	1	-4	0.000200441	-21.7	40
NM_000875	481	499	GGUAACAGAGGUCAGCAUU	6	4	-1.2	0	-34.1	-3.3	-2.2	-2.1	-2.1	-2.1	-0.9	2.4	6	2	5	3	-2	0.000200441	-22.7	40
NM_000875	285	303	CAGCAAGUACUCGGUAAUG	5	4	-6.5	0	-32.1	-2.1	-2.1	-2.1	-3.3	-2.2	-2.1	0	4	1	6	0	-6	0.000200441	-20.4	60
NM_000875	297	315	CACUCGGAACAGCAGCAAG	5	1	-3.5	0	-36.2	-2.1	-2.2	-3.3	-2.1	-2.1	-2.1	0	7	1	6	1	-5	0.000200441	-19.1	70
NM_000875	308	326	UCGAGGCCAGCCACUCGGA	6	2	-14.5	-5.5	-43	-2.4	-2.4	-3.4	-2.2	-2.1	-2.4	0	6	2	4	1	-3	0.000200441	-20.7	50
NM_000875	319	337	CUCCGAGGCUCUCGAGGCC	6	3	-19.9	-3.6	-43.2	-2.1	-2.4	-2.1	-2.4	-2.4	-3.3	-1.2	4	3	4	3	-1	0.000200441	-31.9	40
M25346	52	70	UGGGCUUGUACUCGGUCAU	6	7	-10.5	-2	-36.8	-2.1	-3.3	-0.9	-2.4	-3.3	-1.1	1	5	3	3	4	1	0.001420455	-2.1	62.8		Nucleic Acids Res. 2003;31(3):981-7
M25346	79	97	CGUCGUCGCGGGUGGCGAG	10	3	-21	-6.6	-42.6	-2.4	-2.2	-2.4	-2.1	-3.3	-2.1	0.3	5	2	5	2	-3	0.001420455	-37.2	11.4
M25346	156	174	GCGGUCCGGGUCGACGGUG	10	3	-19.2	-4.2	-43.5	-3.4	-2.4	-3.3	-2.4	-2.2	-2.1	1.3	5	2	4	2	-2	0.001420455	-30.1	13.1
M25346	202	220	CGCGCGUGAGGAAGAGUUC	8	3	-13	-0.4	-37.4	-2.4	-3.4	-2.2	-2.1	-2.4	-2.4	0	3	2	5	2	-3	0.001420455	-6.7	20.5
M25346	240	258	GUCGUCCGCGACCCACACC	4	2	-12.9	-4.4	-42.1	-2.2	-2.4	-3.3	-3.3	-2.1	-3.3	-1.1	3	2	5	4	-1	0.001420455	-25	15.4
M25346	373	391	CCAGGAGGCCUUCCAUCUG	5	4	-16.7	-3.2	-39.7	-3.3	-2.1	-2.1	-3.3	-2.1	-2.1	1.2	5	3	3	1	-2	0.001420455	-22.5	75.2
M25346	408	426	CAGGAACCACGCGGGCUCC	6	1	-19.1	-3.9	-42.5	-2.1	-2.1	-2.2	-3.3	-3.3	-3.3	-1.2	7	1	5	2	-3	0.001420455	-13.9	54.9
M25346	462	480	GACGGCGCUGCCCAGACCC	6	1	-13	-2.1	-45	-2.4	-2.2	-2.4	-2.1	-2.1	-3.3	-0.9	5	0	2	4	2	0.001420455	-26.2	59.5
M25346	552	570	CCGCUCGUAGAAGGGGAGG	9	2	-9.3	-3	-40.6	-3.3	-2.4	-2.4	-3.3	-3.3	-3.3	0	5	1	7	1	-6	0.001420455	-9.6	63.2
M25346	639	657	CGGGCGUCAGGCACCGGGC	9	1	-14.3	-5.9	-46.2	-2.4	-3.3	-2.2	-2.2	-3.3	-3.4	-1	10	1	5	2	-3	0.001420455	-32.1	21.8
AF493916	1	19	CCAGCUUAUAUUCCGUCAU	2	7	-3.4	0	-31.4	-3.3	-2.1	-0.9	-3.3	-2.4	-1.1	2.2	3	4	3	3	0	0.001754386	-6.5	36.8
AF493916	25	43	CCACACCGCCGGCGCCCAC	4	0	-17.2	0	-46	-3.3	-2.1	-3.3	-2.4	-3.4	-2.2	1.1	7	0	5	2	-3	0.001754386	-32.1	18.3
AF493916	94	112	CCUCUAUAGUGGGGUCGUA	6	6	-13	-4.1	-36.3	-3.3	-2.1	-1.1	-3.3	-2.2	-1.3	2	3	2	5	3	-2	0.001754386	-8.4	21.4
AF493916	182	200	AUGGCGCUGUACUCCUCCU	4	6	-11.7	0	-39.2	-1.1	-2.1	-3.4	-2.4	-3.3	-2.1	-1	3	2	5	5	0	0.001754386	-28.1	12.2
AF493916	255	273	CUCAAAAGACUUGGUGUUG	5	6	-5.9	-0.4	-29.8	-2.1	-2.4	-0.9	-3.3	-2.2	-2.1	0	2	3	5	2	-3	0.001754386	-9.6	29.5
AF493916	312	330	GGGCACGUCAUCCGAGUCC	6	3	-12	-4.7	-40.9	-3.3	-3.3	-2.4	-2.4	-2.4	-3.3	0	5	3	6	3	-3	0.001754386	-19.7	54.7
AF493916	379	397	GGUCCUGAGCCUGCCGAGA	7	3	-9.4	-1.6	-42.7	-3.3	-2.2	-2.1	-3.4	-3.3	-2.4	0.9	3	1	8	1	-7	0.001754386	-23	76.4
AF493916	441	459	CUCCACUCCCUGCCGGGUC	4	4	-12.4	-3.1	-43.6	-2.1	-2.4	-2.1	-3.3	-2.4	-2.4	-0.3	4	3	5	3	-2	0.001754386	-17.6	63.2
AF493916	501	519	AGGGUUCAGCUUCCGCAGC	6	4	-6.6	-4.1	-39.8	-2.1	-3.3	-2.4	-3.3	-2.4	-3.4	-1.3	7	4	4	3	-1	0.001754386	-33	25.8
AF493916	552	570	UCAGGAGAGCACACACUUG	5	3	-5.1	0	-36.2	-2.4	-2.1	-2.1	-2.2	-2.1	-2.1	0.3	6	2	3	1	-2	0.001754386	-6.8	17.9
NM_000321	333	351	UCUGACAUGAUCUGGUAUC	4	7	-6.5	0	-32.8	-2.4	-2.1	-2.1	-2.1	-3.3	-2.4	0	2	3	3	6	3	0.00021097	-20.7	0		PNAS, 2003, 100(11), 6347-52
NM_000321	568	586	UUGACAUAGCAUUAUCAAC	2	6	-4.3	0	-27.6	-0.9	-2.1	-1.1	-1.3	-1.1	-2.2	-1.3	4	3	2	6	4	0.00021097	-7.2	11
NM_000321	667	685	UAGAUAUCGAACUGCUGGG	6	5	-6.1	0	-33.9	-1.3	-2.1	-1.1	-2.1	-3.4	-3.3	-2	3	1	2	5	3	0.00021097	-16.2	5
NM_000321	822	840	CAACAUGGGAGGUGAGAGU	8	3	-3.3	0	-36.3	-2.1	-0.9	-2.1	-2.1	-2.4	-2.2	-0.1	5	0	8	2	-6	0.00021097	-18.5	34
NM_000321	893	911	UUCUGACCUCGCCUGGGUG	6	6	-17	-2.6	-40	-0.9	-2.4	-2.2	-2.1	-2.1	-2.1	-1.2	3	3	2	3	1	0.00021097	-15.2	22
AK122643	667	685	CAUGUGGUCUGUCACCUCC	4	6	-5.4	-1.4	-37.6	-2.1	-1.1	-3.3	-2.1	-2.2	-3.3	-1.2	3	3	3	5	2	0.00036062	-32.2	49		Nucleic Acids Res. 2004;32(15):4609-17
AK122643	1087	1105	GUUGGUACAGAUGGACAUA	6	5	-6.3	-2	-32.3	-2.2	-0.9	-1.3	-3.3	-2.4	-1.3	0.9	4	1	6	3	-3	0.00036062	-12.1	80
AK122643	1366	1384	CAUGAUCCUCCGAAUCUGG	4	5	-5.5	0	-34.9	-2.1	-1.1	-2.4	-0.9	-1.1	-3.3	-1.2	2	3	4	2	-2	0.00036062	-26.6	52
AK122643	1396	1414	CGUCCAGUCGUGCUUGGGU	7	6	-10.5	-2.7	-39	-2.4	-2.2	-2.1	-2.1	-0.9	-2.2	0.2	4	3	6	2	-4	0.00036062	-8.7	110
AK122643	1489	1507	CACCGUGUACAGGAGCGGG	8	2	-12.6	-5.2	-40.3	-2.1	-2.2	-2.1	-2.4	-2.1	-3.3	-1.2	6	0	5	1	-4	0.00036062	-23	64
AK122643	1677	1695	AAAAUCUUCUCAGUUCUCC	1	7	-0.5	0	-29.5	-0.9	-0.9	-2.1	-2.2	-0.9	-3.3	-2.4	1	7	1	6	5	0.00036062	-13.9	53
AK122643	1701	1719	GCCUCGCUCUGAAAAGUGC	5	4	-6.3	-3.4	-36.5	-3.4	-3.3	-3.4	-0.9	-0.9	-3.4	0	3	2	4	2	-2	0.00036062	-10.5	86
AK122643	1735	1753	GAGACUCAAUGACUGGGAC	6	3	-5.9	-2.2	-35.7	-2.4	-2.1	-2.4	-2.1	-2.1	-2.2	0.2	3	1	3	2	-1	0.00036062	-9.3	85
AK122643	1792	1810	ACCAUUCUCUGCAGCAGAA	3	4	-15.5	-1.3	-35.1	-2.2	-3.3	-2.4	-2.1	-3.4	-0.9	1.3	5	3	3	2	-1	0.00036062	-13.2	78
AK122643	1833	1851	AAGGCUCCCUCGCUUGACA	4	4	-5.9	-2.6	-38.8	-0.9	-2.1	-2.4	-2.1	-0.9	-2.1	-1.2	4	3	5	3	-2	0.00036062	-17.9	23
AK122643	1933	1951	GUAAAGCCUCCAGUGUCCA	4	4	-1.4	0	-36.3	-2.2	-1.3	-3.4	-2.2	-2.1	-2.1	0.1	3	2	6	4	-2	0.00036062	-16.4	46
AK122643	2038	2056	GAAGGAGGUGGAGUGAAAG	10	2	3.9	0	-35.1	-2.4	-0.9	-2.1	-2.2	-2.1	-2.1	0.3	3	0	4	1	-3	0.00036062	-19	59
AK122643	2103	2121	GAAAGAGCUCGGUAAAGCA	6	2	-10.2	-2.2	-33.2	-2.4	-0.9	-2.1	-1.3	-0.9	-2.1	0.3	4	1	4	3	-1	0.00036062	-7	26
AK122643	2297	2315	CACCAUCCUGUUCCUCAAA	1	5	-1.2	0	-33.8	-2.1	-2.2	-2.4	-3.3	-2.1	-0.9	1.2	3	4	6	0	-6	0.00036062	-20.4	87
NM_144586	361	379	CGUUGUUCAGCUGGAAUUC	5	7	-13.8	-0.3	-31.8	-2.4	-2.2	-0.9	-3.3	-2.4	-2.4	0	3	5	4	3	-1	0.000529101	-6.3	16
NM_144586	445	463	CGGCACUUUGCUCCAUCAC	3	5	-8.3	-1.6	-36.4	-2.4	-3.3	-2.1	-3.3	-2.1	-2.2	0.2	6	4	4	3	-1	0.000529101	-22.9	55
NM_144586	555	573	GCAGCUGAUGCAAACUGAG	6	3	-9	-2.7	-34.9	-3.4	-2.1	-2.1	-0.9	-2.2	-2.1	1.3	5	0	2	1	-1	0.000529101	-14.4	24
NM_144586	672	690	GUGCCGAGAAGAGGCUAAU	7	3	-9.1	-4.2	-35.8	-2.2	-2.1	-2.4	-3.3	-3.4	-1.1	1.1	3	0	6	3	-3	0.000529101	-17.6	53
NM_144586	850	868	AGAAUGCUUUACCGAGCUC	4	5	-8.6	-2.5	-33.4	-2.1	-2.4	-3.4	-2.4	-2.4	-2.4	-0.3	2	3	6	4	-2	0.000529101	-10.5	44
NM_144586	914	932	GAACUUUCACUCCACCUCC	1	5	-2	0	-35.2	-2.4	-0.9	-0.9	-2.1	-2.2	-3.3	-0.9	2	5	1	5	4	0.000529101	-16.4	34
NM_144586	929	947	CACAGACAUGGGGGUGAAC	7	2	-9.1	-0.3	-37.3	-2.1	-2.2	-2.2	-3.3	-2.2	-2.2	-0.1	7	0	7	1	-6	0.000529101	-8.4	14
NM_144586	1021	1039	UGGAAUGGACACUGGAGGC	8	3	-3	0	-38.7	-2.1	-3.3	-2.1	-2.1	-3.3	-3.4	-1.3	6	0	5	3	-2	0.000529101	-21	58
NM_144586	1158	1176	AUUCUGCUGCAGAGAAUGG	6	5	-18.1	-2.1	-34	-1.1	-0.9	-3.4	-2.1	-2.4	-3.3	-2.2	4	2	5	4	-1	0.000529101	-24.4	67
NM_144586	1176	1194	CAGGCGCGAAACCAGCCAA	5	0	-9.2	-4.4	-38.6	-2.1	-2.1	-3.4	-2.1	-2.1	-0.9	1.2	7	0	5	3	-2	0.000529101	-25.9	35
NM_144586	1276	1294	CAAGGGAGAACUGAGAAGA	7	1	-2.1	0	-34.1	-2.1	-0.9	-2.4	-2.4	-2.1	-2.4	-0.3	3	0	5	3	-2	0.000529101	-13.2	63
NM_144586	1449	1467	CACGGUGUCCUCGCAGCAG	6	3	-8.7	-1.5	-40.2	-2.1	-2.2	-2.1	-3.4	-2.1	-2.1	0	6	2	5	1	-4	0.000529101	-20.8	33
NM_144586	1599	1617	AUGCUGGAUGCCCAACCAG	5	3	-12.1	-3.2	-38.3	-1.1	-2.1	-3.3	-2.1	-0.9	-2.1	-1	5	0	2	5	3	0.000529101	-18.7	19
NM_144586	1634	1652	GUCUGCCCAGGGCUGAUUG	7	5	-21.8	-4	-39.6	-2.2	-2.4	-3.3	-2.1	-2.1	-2.1	0.1	5	2	3	2	-1	0.000529101	-15.2	87
M33197	87	105	CCCAAUACGACCAAAUCCG	2	2	0.1	0	-33.5	-3.3	-3.3	-1.3	-0.9	-0.9	-2.4	0.9	2	1	2	5	3	0.000788644	-9.7	29
M33197	225	243	CUUGACGGUGCCAUGGAAU	6	5	-9.4	0	-35.3	-2.1	-0.9	-2.4	-1.1	-2.1	-1.1	1	4	1	6	3	-3	0.000788644	-14.2	27
M33197	270	288	GAUGGUGAUGGGAUUUCCA	7	6	-10.9	-2.7	-34.4	-2.4	-1.1	-2.1	-1.1	-0.9	-2.1	0.3	4	3	4	4	0	0.000788644	-5.2	59
M33197	477	495	CUUGAGGCUGUUGUCAUAC	5	7	-4.9	-2.3	-32.9	-2.1	-0.9	-3.3	-2.2	-2.4	-2.2	-0.1	3	3	5	4	-1	0.000788644	-5.2	15
M33197	495	513	GGAGGCAUUGCUGAUGAUC	7	5	-10.4	-0.3	-35.7	-3.3	-2.4	-2.1	-2.4	-1.1	-2.4	0.9	5	2	5	3	-2	0.000788644	-12.1	21
M33197	507	525	GUUGGUGGUGCAGGAGGCA	10	4	-5.8	-1	-40.5	-2.2	-0.9	-2.1	-3.3	-2.4	-2.1	0.1	8	1	6	3	-3	0.000788644	-24.6	56
M33197	577	595	GGACUGUGGUCAUGAGUCC	7	5	-21.4	-4.3	-37.9	-3.3	-2.4	-2.2	-2.1	-2.4	-3.3	0	3	2	5	5	0	0.000788644	-8.1	15
M33197	717	735	GUUCAGCUCAGGGAUGACC	6	4	-9	-0.3	-37.8	-2.2	-0.9	-3.4	-2.4	-1.1	-3.3	-1.1	5	3	8	6	-2	0.000788644	-15.1	26
M33197	837	855	CGCCUGCUUCACCACCUUC	2	5	-2.8	0	-38.6	-2.4	-3.4	-3.4	-2.1	-2.2	-2.4	0	4	4	5	3	-2	0.000788644	-24.8	48
M33197	972	990	GAGCUUGACAAAGUGGUCG	7	4	-7.9	-2.3	-34.1	-2.4	-2.1	-2.1	-2.2	-2.1	-2.4	0	3	2	5	4	-1	0.000788644	-5.2	36
M33197	1008	1026	GUUGCUGUAGCCAAAUUCG	5	6	-9.5	-0.3	-31.7	-2.2	-0.9	-2.1	-0.9	-0.9	-2.4	-0.2	3	3	2	4	2	0.000788644	-11.6	25
M33197	1095	1113	CUCUCUUCCUCUUGUGCUC	2	9	-3.8	0	-35.4	-2.1	-2.4	-0.9	-2.1	-2.2	-2.4	-0.3	1	7	3	5	2	0.000788644	-8.9	53
			Dinucleotide content table
					2nd nucleotide
					A	C	G	U
				Efficient
				A	0.058	0.049	0.055	0.056
				C	0.063	0.063	0.044	0.09
				G	0.053	0.052	0.047	0.059
				U	0.039	0.105	0.071	0.097
				Inefficient
				A	0.053	0.049	0.062	0.05
				C	0.083	0.069	0.046	0.075
				G	0.054	0.07	0.078	0.062
				U	0.034	0.073	0.07	0.072
				Ratio
				A	1.1	1.01	0.88	1.12
				C	0.77	0.91	0.95	1.19
				G	0.97	0.74	0.6	0.96
				U	1.15	1.44	1.01	1.35
