# Supplementary material for: Computational models with thermodynamic and composition features improve siRNA design
Source: BMC Bioinformatics. 2006 Feb 12;7:65. doi: 10.1186/1471-2105-7-65 (PMC1431570; doi:10.1186/1471-2105-7-65)
Supplement: Additional File 5 — TableS1B [file 1471-2105-7-65-S5.csv]

				A	C	G	U	A5	A17	A18	A19	C1	C5	C17	C18	C19	G1	G2	G3	G14	U1	U2	U3	U13	U14	Cons1	Cons2	dG-biolig	dG_self	dG duplex	pos1	pos2	pos3	pos4	pos5	pos6	pos7	pos8	pos9	pos10	pos11	pos12	pos13	pos14	pos15	pos16	pos17	pos18	AA
hsa-let-7a:4-25	4	25	UGAGGUAGUAGGUUGUAUAGUU	5	0	8	9	0	1	0	1	0	0	0	0	0	0	1	0	0	1	0	0	1	1	2	2	-3.5	0	-36.6	-2.1	-2.4	-2.1	-3.3	-2.2	-1.3	-2.1	-2.2	-1.3	-2.1	-3.3	-2.2	-0.9	-2.1	-2.2	-1.3	-1.1	-1.3	0
hsa-let-7a:5-26	5	26	UGAGGUAGUAGGUUGUAUAGUU	5	0	8	9	0	1	0	1	0	0	0	0	0	0	1	0	0	1	0	0	1	1	2	2	-3.5	0	-36.6	-2.1	-2.4	-2.1	-3.3	-2.2	-1.3	-2.1	-2.2	-1.3	-2.1	-3.3	-2.2	-0.9	-2.1	-2.2	-1.3	-1.1	-1.3	0
hsa-let-7a:6-27	6	27	UGAGGUAGUAGGUUGUAUAGUU	5	0	8	9	0	1	0	1	0	0	0	0	0	0	1	0	0	1	0	0	1	1	2	2	-3.5	0	-36.6	-2.1	-2.4	-2.1	-3.3	-2.2	-1.3	-2.1	-2.2	-1.3	-2.1	-3.3	-2.2	-0.9	-2.1	-2.2	-1.3	-1.1	-1.3	0
hsa-let-7b:6-27	6	27	UGAGGUAGUAGGUUGUGUGGUU	3	0	10	9	0	0	0	0	0	0	0	0	0	0	1	0	0	1	0	0	1	1	1	2	-1.2	0	-40.5	-2.1	-2.4	-2.1	-3.3	-2.2	-1.3	-2.1	-2.2	-1.3	-2.1	-3.3	-2.2	-0.9	-2.1	-2.2	-2.1	-2.2	-2.1	0
hsa-let-7c:11-32	11	32	UGAGGUAGUAGGUUGUAUGGUU	4	0	9	9	0	1	0	0	0	0	0	0	0	0	1	0	0	1	0	0	1	1	1	2	-3.2	0	-38.6	-2.1	-2.4	-2.1	-3.3	-2.2	-1.3	-2.1	-2.2	-1.3	-2.1	-3.3	-2.2	-0.9	-2.1	-2.2	-1.3	-1.1	-2.1	0
hsa-let-7d:8-28	8	28	AGAGGUAGUAGGUUGCAUAGU	6	1	8	6	0	1	0	1	0	0	0	0	0	0	1	0	0	0	0	0	1	1	2	1	-6.4	-0.6	-37.7	-2.1	-2.4	-2.1	-3.3	-2.2	-1.3	-2.1	-2.2	-1.3	-2.1	-3.3	-2.2	-0.9	-2.1	-3.4	-2.1	-1.1	-1.3	0
hsa-let-7e:8-28	8	28	UGAGGUAGGAGGUUGUAUAGU	5	0	9	7	0	1	0	1	0	0	0	0	0	0	1	0	0	1	0	0	1	1	2	2	-4.4	0	-37.9	-2.1	-2.4	-2.1	-3.3	-2.2	-1.3	-2.1	-3.3	-2.4	-2.1	-3.3	-2.2	-0.9	-2.1	-2.2	-1.3	-1.1	-1.3	0
hsa-let-7f:7-28	7	28	UGAGGUAGUAGAUUGUAUAGUU	6	0	7	9	0	1	0	1	0	0	0	0	0	0	1	0	0	1	0	0	1	1	2	2	-8.4	0	-34.6	-2.1	-2.4	-2.1	-3.3	-2.2	-1.3	-2.1	-2.2	-1.3	-2.1	-2.4	-1.1	-0.9	-2.1	-2.2	-1.3	-1.1	-1.3	0
hsa-let-7f:8-29	8	29	UGAGGUAGUAGAUUGUAUAGUU	6	0	7	9	0	1	0	1	0	0	0	0	0	0	1	0	0	1	0	0	1	1	2	2	-8.4	0	-34.6	-2.1	-2.4	-2.1	-3.3	-2.2	-1.3	-2.1	-2.2	-1.3	-2.1	-2.4	-1.1	-0.9	-2.1	-2.2	-1.3	-1.1	-1.3	0
hsa-let-7g:5-25	5	25	UGAGGUAGUAGUUUGUACAGU	5	1	7	8	0	1	0	1	0	0	0	1	0	0	1	0	0	1	0	0	1	1	2	2	-7.3	0	-35.2	-2.1	-2.4	-2.1	-3.3	-2.2	-1.3	-2.1	-2.2	-1.3	-2.1	-2.2	-0.9	-0.9	-2.1	-2.2	-1.3	-2.2	-2.1	0
hsa-let-7i:6-26	6	26	UGAGGUAGUAGUUUGUGCUGU	3	1	8	9	0	0	0	0	0	0	0	1	0	0	1	0	0	1	0	0	1	1	1	2	-6.2	-1.5	-37.2	-2.1	-2.4	-2.1	-3.3	-2.2	-1.3	-2.1	-2.2	-1.3	-2.1	-2.2	-0.9	-0.9	-2.1	-2.2	-2.1	-3.4	-2.1	0
hsa-miR-1:46-66	46	66	UGGAAUGUAAAGAAGUAUGUA	9	0	6	6	1	1	0	0	0	0	0	0	0	0	1	1	0	1	0	0	0	0	1	1	-1.7	0	-30.8	-2.1	-3.3	-2.4	-0.9	-1.1	-2.1	-2.2	-1.3	-0.9	-0.9	-2.1	-2.4	-0.9	-2.1	-2.2	-1.3	-1.1	-2.1	4
hsa-miR-1:53-73	53	73	UGGAAUGUAAAGAAGUAUGUA	9	0	6	6	1	1	0	0	0	0	0	0	0	0	1	1	0	1	0	0	0	0	1	1	-1.7	0	-30.8	-2.1	-3.3	-2.4	-0.9	-1.1	-2.1	-2.2	-1.3	-0.9	-0.9	-2.1	-2.4	-0.9	-2.1	-2.2	-1.3	-1.1	-2.1	4
hsa-miR-100:13-34	13	34	AACCCGUAGAUCCGAACUUGUG	6	6	5	5	0	0	0	0	0	1	1	0	0	0	0	0	1	0	0	0	0	0	0	0	-2.8	0	-40.1	-0.9	-2.2	-3.3	-3.3	-2.4	-2.2	-1.3	-2.1	-2.4	-1.1	-2.4	-3.3	-2.4	-2.4	-0.9	-2.2	-2.1	-0.9	2
hsa-miR-101:47-68	47	68	UACAGUACUGUGAUAACUGAAG	8	3	5	6	0	0	0	0	0	0	1	0	0	0	0	0	0	1	0	0	0	1	0	1	-16.7	-2.1	-35.3	-1.3	-2.2	-2.1	-2.1	-2.2	-1.3	-2.2	-2.1	-2.1	-2.2	-2.1	-2.4	-1.1	-1.3	-0.9	-2.2	-2.1	-2.1	2
hsa-miR-101:49-70	49	70	UACAGUACUGUGAUAACUGAAG	8	3	5	6	0	0	0	0	0	0	1	0	0	0	0	0	0	1	0	0	0	1	0	1	-16.7	-2.1	-35.3	-1.3	-2.2	-2.1	-2.1	-2.2	-1.3	-2.2	-2.1	-2.1	-2.2	-2.1	-2.4	-1.1	-1.3	-0.9	-2.2	-2.1	-2.1	2
hsa-miR-103:48-70	48	70	AGCAGCAUUGUACAGGGCUAUGA	7	4	7	5	0	0	0	0	0	0	0	1	0	0	1	0	0	0	0	0	0	0	1	0	-16.3	-1.1	-44.1	-2.1	-3.4	-2.1	-2.1	-3.4	-2.1	-1.1	-0.9	-2.1	-2.2	-1.3	-2.2	-2.1	-2.1	-3.3	-3.3	-3.4	-2.1	0
hsa-miR-103:48-70	48	70	AGCAGCAUUGUACAGGGCUAUGA	7	4	7	5	0	0	0	0	0	0	0	1	0	0	1	0	0	0	0	0	0	0	1	0	-16.3	-1.1	-44.1	-2.1	-3.4	-2.1	-2.1	-3.4	-2.1	-1.1	-0.9	-2.1	-2.2	-1.3	-2.2	-2.1	-2.1	-3.3	-3.3	-3.4	-2.1	0
hsa-miR-105:13-32	13	32	UCAAAUGCUCAGACUCCUGU	5	6	3	6	1	0	0	0	0	0	1	0	0	0	0	0	0	1	0	0	0	0	0	1	-2.8	-0.8	-36.3	-2.4	-2.1	-0.9	-0.9	-1.1	-2.1	-3.4	-2.1	-2.4	-2.1	-2.1	-2.4	-2.2	-2.1	-2.4	-3.3	-2.1	-2.1	2
hsa-miR-105:13-32	13	32	UCAAAUGCUCAGACUCCUGU	5	6	3	6	1	0	0	0	0	0	1	0	0	0	0	0	0	1	0	0	0	0	0	1	-2.8	-0.8	-36.3	-2.4	-2.1	-0.9	-0.9	-1.1	-2.1	-3.4	-2.1	-2.4	-2.1	-2.1	-2.4	-2.2	-2.1	-2.4	-3.3	-2.1	-2.1	2
hsa-miR-106a:13-36	13	36	AAAAGUGCUUACAGUGCAGGUAGC	8	4	7	5	0	0	1	0	0	0	1	0	0	0	0	0	1	0	0	0	0	0	0	0	-12.8	-2.7	-43.3	-0.9	-0.9	-0.9	-2.1	-2.2	-2.1	-3.4	-2.1	-0.9	-1.3	-2.2	-2.1	-2.1	-2.2	-2.1	-3.4	-2.1	-2.1	3
hsa-miR-106b:12-32	12	32	UAAAGUGCUGACAGUGCAGAU	7	3	6	5	0	0	1	0	0	0	1	0	0	0	0	0	1	1	0	0	0	0	0	1	-15	-2.7	-37.2	-1.3	-0.9	-0.9	-2.1	-2.2	-2.1	-3.4	-2.1	-2.1	-2.4	-2.2	-2.1	-2.1	-2.2	-2.1	-3.4	-2.1	-2.1	2
hsa-miR-107:50-72	50	72	AGCAGCAUUGUACAGGGCUAUCA	7	5	6	5	0	0	0	0	0	0	0	1	0	0	1	0	0	0	0	0	0	0	1	0	-16.3	-1.1	-44.1	-2.1	-3.4	-2.1	-2.1	-3.4	-2.1	-1.1	-0.9	-2.1	-2.2	-1.3	-2.2	-2.1	-2.1	-3.3	-3.3	-3.4	-2.1	0
hsa-miR-108:15-35	15	35	AUAAGGAUUUUUAGGGGCAUU	6	1	6	8	0	0	0	1	0	0	0	1	0	0	0	0	1	0	1	0	0	0	1	1	-6.8	0	-32.5	-1.1	-1.3	-0.9	-2.1	-3.3	-2.4	-1.1	-0.9	-0.9	-0.9	-0.9	-1.3	-2.1	-3.3	-3.3	-3.3	-3.4	-2.1	1
hsa-miR-10a:22-44	22	44	UACCCUGUAGAUCCGAAUUUGUG	5	5	5	8	0	1	0	0	0	1	0	0	0	0	0	0	0	1	0	0	0	0	0	1	-7	0	-40	-1.3	-2.2	-3.3	-3.3	-2.1	-2.1	-2.2	-1.3	-2.1	-2.4	-1.1	-2.4	-3.3	-2.4	-2.4	-0.9	-1.1	-0.9	1
hsa-miR-10b:27-48	27	48	UACCCUGUAGAACCGAAUUUGU	6	5	4	7	0	1	0	0	0	1	0	0	0	0	0	0	0	1	0	0	0	0	0	1	-5.1	0	-37.5	-1.3	-2.2	-3.3	-3.3	-2.1	-2.1	-2.2	-1.3	-2.1	-2.4	-0.9	-2.2	-3.3	-2.4	-2.4	-0.9	-1.1	-0.9	2
hsa-miR-122a:15-37	15	37	UGGAGUGUGACAAUGGUGUUUGU	4	1	9	9	0	0	0	0	0	0	0	0	0	0	1	1	0	1	0	0	0	1	1	1	-5.4	-0.8	-41.1	-2.1	-3.3	-2.4	-2.1	-2.2	-2.1	-2.2	-2.1	-2.4	-2.2	-2.1	-0.9	-1.1	-2.1	-3.3	-2.2	-2.1	-2.2	1
hsa-miR-124a:52-73	52	73	UUAAGGCACGCGGUGAAUGCCA	6	5	7	4	0	1	0	0	0	0	0	0	0	0	0	0	0	1	1	0	0	1	0	2	-18	-4.4	-43.2	-0.9	-1.3	-0.9	-2.1	-3.3	-3.4	-2.1	-2.2	-2.4	-3.4	-2.4	-3.3	-2.2	-2.1	-2.4	-0.9	-1.1	-2.1	2
hsa-miR-124a:52-73	52	73	UUAAGGCACGCGGUGAAUGCCA	6	5	7	4	0	1	0	0	0	0	0	0	0	0	0	0	0	1	1	0	0	1	0	2	-18	-4.4	-43.2	-0.9	-1.3	-0.9	-2.1	-3.3	-3.4	-2.1	-2.2	-2.4	-3.4	-2.4	-3.3	-2.2	-2.1	-2.4	-0.9	-1.1	-2.1	2
hsa-miR-124a:61-82	61	82	UUAAGGCACGCGGUGAAUGCCA	6	5	7	4	0	1	0	0	0	0	0	0	0	0	0	0	0	1	1	0	0	1	0	2	-18	-4.4	-43.2	-0.9	-1.3	-0.9	-2.1	-3.3	-3.4	-2.1	-2.2	-2.4	-3.4	-2.4	-3.3	-2.2	-2.1	-2.4	-0.9	-1.1	-2.1	2
hsa-miR-125a:15-37	15	37	UCCCUGAGACCCUUUAACCUGUG	4	8	4	7	0	1	0	0	0	0	0	1	1	0	0	0	0	1	0	0	1	1	0	3	-1.9	0	-44.9	-2.4	-3.3	-3.3	-2.1	-2.1	-2.4	-2.1	-2.4	-2.2	-3.3	-3.3	-2.1	-0.9	-0.9	-1.3	-0.9	-2.2	-3.3	1
hsa-miR-125b:15-36	15	36	UCCCUGAGACCCUAACUUGUGA	5	7	4	6	0	0	0	0	0	0	0	0	0	0	0	0	0	1	0	0	1	0	0	2	-1.9	0	-43.1	-2.4	-3.3	-3.3	-2.1	-2.1	-2.4	-2.1	-2.4	-2.2	-3.3	-3.3	-2.1	-1.3	-0.9	-2.2	-2.1	-0.9	-2.1	1
hsa-miR-125b:17-38	17	38	UCCCUGAGACCCUAACUUGUGA	5	7	4	6	0	0	0	0	0	0	0	0	0	0	0	0	0	1	0	0	1	0	0	2	-1.9	0	-43.1	-2.4	-3.3	-3.3	-2.1	-2.1	-2.4	-2.1	-2.4	-2.2	-3.3	-3.3	-2.1	-1.3	-0.9	-2.2	-2.1	-0.9	-2.1	1
hsa-miR-126*:15-35	15	35	CAUUAUUACUUUUGGUACGCG	4	4	4	9	1	1	0	0	1	0	0	1	0	0	0	0	1	0	0	1	1	0	1	1	-6.4	0	-30.9	-2.1	-1.1	-0.9	-1.3	-1.1	-0.9	-1.3	-2.2	-2.1	-0.9	-0.9	-0.9	-2.1	-3.3	-2.2	-1.3	-2.2	-2.4	0
hsa-miR-126:52-72	52	72	UCGUACCGUGAGUAAUAAUGC	6	4	5	6	1	1	1	0	0	0	0	0	0	0	0	1	0	1	0	0	1	0	0	2	-3.9	0	-35.2	-2.4	-2.4	-2.2	-1.3	-2.2	-3.3	-2.4	-2.2	-2.1	-2.4	-2.1	-2.2	-1.3	-0.9	-1.1	-1.3	-0.9	-1.1	2
hsa-miR-127:57-78	57	78	UCGGAUCCGUCUGAGCUUGGCU	2	6	7	7	1	0	0	0	0	0	0	0	0	0	0	1	0	1	0	0	0	0	0	1	-13.9	-3.6	-46.2	-2.4	-2.4	-3.3	-2.4	-1.1	-2.4	-3.3	-2.4	-2.2	-2.4	-2.1	-2.1	-2.4	-2.1	-3.4	-2.1	-0.9	-2.1	0
hsa-miR-128a:50-71	50	71	UCACAGUGAACCGGUCUCUUUU	4	6	4	8	1	0	0	0	0	0	0	1	0	0	0	0	1	1	0	0	0	0	0	1	-11.2	0	-39.5	-2.4	-2.1	-2.2	-2.1	-2.1	-2.2	-2.1	-2.4	-0.9	-2.2	-3.3	-2.4	-3.3	-2.2	-2.4	-2.1	-2.4	-2.1	1
hsa-miR-128b:52-73	52	73	UCACAGUGAACCGGUCUCUUUC	4	7	4	7	1	0	0	0	0	0	0	1	0	0	0	0	1	1	0	0	0	0	0	1	-11.2	0	-41	-2.4	-2.1	-2.2	-2.1	-2.1	-2.2	-2.1	-2.4	-0.9	-2.2	-3.3	-2.4	-3.3	-2.2	-2.4	-2.1	-2.4	-2.1	1
hsa-miR-129:15-35	15	35	CUUUUUGCGGUCUGGGCUUGC	0	5	7	9	0	0	0	0	1	0	1	0	0	0	0	0	1	0	1	1	1	0	1	2	-17.3	-1.7	-40.1	-2.1	-0.9	-0.9	-0.9	-0.9	-2.1	-3.4	-2.4	-3.3	-2.2	-2.4	-2.1	-2.1	-3.3	-3.3	-3.4	-2.1	-0.9	0
hsa-miR-129:5-25	5	25	CUUUUUGCGGUCUGGGCUUGC	0	5	7	9	0	0	0	0	1	0	1	0	0	0	0	0	1	0	1	1	1	0	1	2	-17.3	-1.7	-40.1	-2.1	-0.9	-0.9	-0.9	-0.9	-2.1	-3.4	-2.4	-3.3	-2.2	-2.4	-2.1	-2.1	-3.3	-3.3	-3.4	-2.1	-0.9	0
hsa-miR-130a:55-76	55	76	CAGUGCAAUGUUAAAAGGGCAU	8	3	6	5	0	0	0	0	1	0	0	0	0	0	0	1	0	0	0	0	0	0	1	0	-9.9	-1.4	-36.4	-2.1	-2.1	-2.2	-2.1	-3.4	-2.1	-0.9	-1.1	-2.1	-2.2	-0.9	-1.3	-0.9	-0.9	-0.9	-2.1	-3.3	-3.3	4
hsa-miR-130b:51-72	51	72	CAGUGCAAUGAUGAAAGGGCAU	8	3	7	4	0	0	0	0	1	0	0	0	0	0	0	1	0	0	0	0	0	0	1	0	-7.2	-1.4	-39.1	-2.1	-2.1	-2.2	-2.1	-3.4	-2.1	-0.9	-1.1	-2.1	-2.4	-1.1	-2.1	-2.4	-0.9	-0.9	-2.1	-3.3	-3.3	3
hsa-miR-132:59-80	59	80	UAACAGUCUACAGCCAUGGUCG	6	6	5	5	1	0	0	0	0	0	0	0	0	0	0	0	0	1	0	0	0	0	0	1	-12.7	0	-41.2	-1.3	-0.9	-2.2	-2.1	-2.1	-2.2	-2.4	-2.1	-1.3	-2.2	-2.1	-2.1	-3.4	-3.3	-2.1	-1.1	-2.1	-3.3	1
hsa-miR-133a:54-75	54	75	UUGGUCCCCUUCAACCAGCUGU	3	8	4	7	0	1	0	0	0	0	0	0	1	0	0	1	0	1	1	0	0	0	0	3	-8.6	-2.8	-44.6	-0.9	-2.1	-3.3	-2.2	-2.4	-3.3	-3.3	-3.3	-2.1	-0.9	-2.4	-2.1	-0.9	-2.2	-3.3	-2.1	-2.1	-3.4	1
hsa-miR-133a:60-81	60	81	UUGGUCCCCUUCAACCAGCUGU	3	8	4	7	0	1	0	0	0	0	0	0	1	0	0	1	0	1	1	0	0	0	0	3	-8.6	-2.8	-44.6	-0.9	-2.1	-3.3	-2.2	-2.4	-3.3	-3.3	-3.3	-2.1	-0.9	-2.4	-2.1	-0.9	-2.2	-3.3	-2.1	-2.1	-3.4	1
hsa-miR-133b:67-87	66	86	UUGGUCCCCUUCAACCAGCUA	4	8	3	6	0	1	0	0	0	0	0	0	1	0	0	1	0	1	1	0	0	0	0	3	-8.6	-2.8	-41.6	-0.9	-2.1	-3.3	-2.2	-2.4	-3.3	-3.3	-3.3	-2.1	-0.9	-2.4	-2.1	-0.9	-2.2	-3.3	-2.1	-2.1	-3.4	1
hsa-miR-134:8-28	8	28	UGUGACUGGUUGACCAGAGGG	4	3	9	5	1	0	1	0	0	0	0	0	0	0	1	0	0	1	0	1	0	0	1	1	-19.8	-5.4	-42.8	-2.1	-2.2	-2.1	-2.4	-2.2	-2.1	-2.1	-3.3	-2.2	-0.9	-2.1	-2.4	-2.2	-3.3	-2.1	-2.1	-2.4	-2.1	0
hsa-miR-135a:17-39	17	39	UAUGGCUUUUUAUUCCUAUGUGA	4	3	4	12	0	0	1	0	0	0	0	0	0	0	0	0	0	1	0	1	1	1	0	2	-4.5	0	-35.1	-1.3	-1.1	-2.1	-3.3	-3.4	-2.1	-0.9	-0.9	-0.9	-0.9	-1.3	-1.1	-0.9	-2.4	-3.3	-2.1	-1.3	-1.1	0
hsa-miR-135a:23-45	23	45	UAUGGCUUUUUAUUCCUAUGUGA	4	3	4	12	0	0	1	0	0	0	0	0	0	0	0	0	0	1	0	1	1	1	0	2	-4.5	0	-35.1	-1.3	-1.1	-2.1	-3.3	-3.4	-2.1	-0.9	-0.9	-0.9	-0.9	-1.3	-1.1	-0.9	-2.4	-3.3	-2.1	-1.3	-1.1	0
hsa-miR-135b:16-37	16	37	UAUGGCUUUUCAUUCCUAUGUG	3	4	4	11	0	0	1	0	0	0	0	0	0	0	0	0	0	1	0	1	1	1	0	2	-4.5	0	-35	-1.3	-1.1	-2.1	-3.3	-3.4	-2.1	-0.9	-0.9	-0.9	-2.4	-2.1	-1.1	-0.9	-2.4	-3.3	-2.1	-1.3	-1.1	0
hsa-miR-136:15-37	15	37	ACUCCAUUUGUUUUGAUGAUGGA	5	3	5	10	0	0	0	1	0	1	0	0	0	0	0	0	0	0	0	1	1	1	1	1	-13.5	-4.2	-36.9	-2.2	-2.1	-2.4	-3.3	-2.1	-1.1	-0.9	-0.9	-2.1	-2.2	-0.9	-0.9	-0.9	-2.1	-2.4	-1.1	-2.1	-2.4	0
hsa-miR-137:60-81	60	81	UAUUGCUUAAGAAUACGCGUAG	7	3	5	7	0	0	0	0	0	0	0	1	0	0	0	0	0	1	0	1	0	1	0	1	-11.7	0	-33.7	-1.3	-1.1	-0.9	-2.1	-3.4	-2.1	-0.9	-1.3	-0.9	-2.1	-2.4	-0.9	-1.1	-1.3	-2.2	-2.4	-3.4	-2.4	2
hsa-miR-138:10-26	10	26	AGCUGGUGUUGUGAAUC	3	2	6	6	0	0	0	0	0	0	1	0	0	0	1	0	0	0	0	0	0	0	1	0	-5.6	0	-29.5	-2.1	-3.4	-2.1	-2.1	-3.3	-2.2	-2.1	-2.2	-0.9	-2.1	-2.2	-2.1	-2.4	-0.9	-1.1	-2.4	0	0	1
hsa-miR-138:23-39	23	39	AGCUGGUGUUGUGAAUC	3	2	6	6	0	0	0	0	0	0	1	0	0	0	1	0	0	0	0	0	0	0	1	0	-5.6	0	-29.5	-2.1	-3.4	-2.1	-2.1	-3.3	-2.2	-2.1	-2.2	-0.9	-2.1	-2.2	-2.1	-2.4	-0.9	-1.1	-2.4	0	0	1
hsa-miR-139:7-24	7	24	UCUACAGUGCACGUGUCU	3	5	4	6	0	0	0	0	0	1	1	0	0	0	0	0	0	1	0	1	0	1	0	1	-12.9	0	-33.5	-2.4	-2.1	-1.3	-2.2	-2.1	-2.1	-2.2	-2.1	-3.4	-2.1	-2.2	-2.4	-2.2	-2.1	-2.2	-2.4	-2.1	0	0
hsa-miR-140:24-44	24	44	AGUGGUUUUACCCUAUGGUAG	4	3	6	8	0	0	0	0	0	0	0	0	0	0	1	0	0	0	0	1	0	1	1	0	-11.9	-2.5	-36.1	-2.1	-2.2	-2.1	-3.3	-2.2	-0.9	-0.9	-0.9	-1.3	-2.2	-3.3	-3.3	-2.1	-1.3	-1.1	-2.1	-3.3	-2.2	0
hsa-miR-141:59-80	59	80	UAACACUGUCUGGUAAAGAUGG	7	3	6	6	1	1	0	1	0	0	0	0	0	0	0	0	0	1	0	0	0	1	1	1	-9.7	-4	-37.2	-1.3	-0.9	-2.2	-2.1	-2.2	-2.1	-2.1	-2.2	-2.4	-2.1	-2.1	-3.3	-2.2	-1.3	-0.9	-0.9	-2.1	-2.4	3
hsa-miR-142-3p:52-74	52	74	UGUAGUGUUUCCUACUUUAUGGA	4	3	5	11	0	0	0	1	0	0	0	0	0	0	1	0	0	1	0	1	1	0	2	2	-7	-2.4	-37.3	-2.1	-2.2	-1.3	-2.1	-2.2	-2.1	-2.2	-0.9	-0.9	-2.4	-3.3	-2.1	-1.3	-2.2	-2.1	-0.9	-0.9	-1.3	0
hsa-miR-142-5p:16-35	16	35	CAUAAAGUAGAAAGCACUAC	10	4	3	3	1	0	0	1	1	0	1	0	0	0	0	0	1	0	0	1	0	0	2	0	-5.3	-1.5	-29.5	-2.1	-1.1	-1.3	-0.9	-0.9	-2.1	-2.2	-1.3	-2.1	-2.4	-0.9	-0.9	-2.1	-3.4	-2.1	-2.2	-2.1	-1.3	4
hsa-miR-143:61-82	61	82	UGAGAUGAAGCACUGUAGCUCA	7	4	6	5	1	1	0	0	0	0	0	0	1	0	1	0	0	1	0	0	0	1	1	2	-9.2	-2.1	-41	-2.1	-2.4	-2.1	-2.4	-1.1	-2.1	-2.4	-0.9	-2.1	-3.4	-2.1	-2.2	-2.1	-2.1	-2.2	-1.3	-2.1	-3.4	1
hsa-miR-144:52-73	52	73	UACAGUAUAGAUGAUGUACUAG	8	2	5	7	0	0	1	0	0	0	0	0	1	0	0	0	0	1	0	0	0	0	0	2	-10.3	-4	-34	-1.3	-2.2	-2.1	-2.1	-2.2	-1.3	-1.1	-1.3	-2.1	-2.4	-1.1	-2.1	-2.4	-1.1	-2.1	-2.2	-1.3	-2.2	0
hsa-miR-145:16-39	16	39	GUCCAGUUUUCCCAGGAAUCCCUU	4	8	4	8	1	1	1	0	0	0	0	0	0	1	0	0	0	0	1	0	0	0	1	1	-8.3	-1.2	-45.8	-2.2	-2.4	-3.3	-2.1	-2.1	-2.2	-0.9	-0.9	-0.9	-2.4	-3.3	-3.3	-2.1	-2.1	-3.3	-2.4	-0.9	-1.1	1
hsa-miR-146:21-42	21	42	UGAGAACUGAAUUCCAUGGGUU	6	3	6	7	1	0	0	0	0	0	0	0	0	0	1	0	0	1	0	0	1	0	1	2	-11.1	-0.4	-38.2	-2.1	-2.4	-2.1	-2.4	-0.9	-2.2	-2.1	-2.1	-2.4	-0.9	-1.1	-0.9	-2.4	-3.3	-2.1	-1.1	-2.1	-3.3	2
hsa-miR-147:47-66	47	66	GUGUGUGGAAAUGCUUCUGC	3	3	7	7	0	0	0	0	0	0	1	0	0	1	0	1	0	0	1	0	0	0	1	1	-10.5	-2.5	-35.9	-2.2	-2.1	-2.2	-2.1	-2.2	-2.1	-3.3	-2.4	-0.9	-0.9	-1.1	-2.1	-3.4	-2.1	-0.9	-2.4	-2.1	-2.1	2
hsa-miR-148a:44-65	44	65	UCAGUGCACUACAGAACUUUGU	6	5	4	7	0	0	0	0	0	0	1	0	0	0	0	0	1	1	0	0	0	0	0	1	-12.6	0	-38	-2.4	-2.1	-2.1	-2.2	-2.1	-3.4	-2.1	-2.2	-2.1	-1.3	-2.2	-2.1	-2.1	-2.4	-0.9	-2.2	-2.1	-0.9	1
hsa-miR-148b:63-84	63	84	UCAGUGCAUCACAGAACUUUGU	6	5	4	7	0	0	0	0	0	0	1	0	0	0	0	0	1	1	0	0	0	0	0	1	-6.2	-0.5	-38	-2.4	-2.1	-2.1	-2.2	-2.1	-3.4	-2.1	-1.1	-2.4	-2.1	-2.2	-2.1	-2.1	-2.4	-0.9	-2.2	-2.1	-0.9	1
hsa-miR-149:15-36	15	36	UCUGGCUCCGUGUCUUCACUCC	1	9	4	8	0	0	1	0	0	0	1	0	1	0	0	0	0	1	0	1	1	0	0	3	-6.5	-1.7	-45.8	-2.4	-2.1	-2.1	-3.3	-3.4	-2.1	-2.4	-3.3	-2.4	-2.2	-2.1	-2.2	-2.4	-2.1	-0.9	-2.4	-2.1	-2.2	0
hsa-miR-150:16-37	16	37	UCUCCCAACCCUUGUACCAGUG	4	9	3	6	0	0	0	1	0	1	1	1	0	0	0	0	1	1	0	1	1	0	1	2	-4.5	0	-43.8	-2.4	-2.1	-2.4	-3.3	-3.3	-2.1	-0.9	-2.2	-3.3	-3.3	-2.1	-0.9	-2.1	-2.2	-1.3	-2.2	-3.3	-2.1	1
hsa-miR-151:46-67	46	67	ACUAGACUGAAGCUCCUUGAGG	6	5	6	5	0	0	0	0	0	0	0	0	0	0	0	0	0	0	0	1	0	1	0	0	-12.1	-1.6	-41.9	-2.2	-2.1	-1.3	-2.1	-2.4	-2.2	-2.1	-2.1	-2.4	-0.9	-2.1	-3.4	-2.1	-2.4	-3.3	-2.1	-0.9	-2.1	1
hsa-miR-152:54-75	54	75	UCAGUGCAUGACAGAACUUGGG	6	4	7	5	0	0	0	0	0	0	1	0	0	0	0	0	1	1	0	0	0	0	0	1	-7.2	0	-41.5	-2.4	-2.1	-2.1	-2.2	-2.1	-3.4	-2.1	-1.1	-2.1	-2.4	-2.2	-2.1	-2.1	-2.4	-0.9	-2.2	-2.1	-0.9	1
hsa-miR-153:53-72	53	72	UUGCAUAGUCACAAAAGUGA	8	3	4	5	1	0	0	0	0	0	0	0	0	0	0	1	0	1	1	0	0	0	0	2	-6.1	-2.3	-31.4	-0.9	-2.1	-3.4	-2.1	-1.1	-1.3	-2.1	-2.2	-2.4	-2.1	-2.2	-2.1	-0.9	-0.9	-0.9	-2.1	-2.2	-2.1	3
hsa-miR-153:54-73	54	73	UUGCAUAGUCACAAAAGUGA	8	3	4	5	1	0	0	0	0	0	0	0	0	0	0	1	0	1	1	0	0	0	0	2	-6.1	-2.3	-31.4	-0.9	-2.1	-3.4	-2.1	-1.1	-1.3	-2.1	-2.2	-2.4	-2.1	-2.2	-2.1	-0.9	-0.9	-0.9	-2.1	-2.2	-2.1	3
hsa-miR-154*:51-72	51	72	AAUCAUACACGGUUGACCUAUU	7	5	3	7	1	0	0	0	0	0	1	1	0	0	0	0	0	0	0	1	1	1	0	1	-11.3	-1.1	-35.5	-0.9	-1.1	-2.4	-2.1	-1.1	-1.3	-2.2	-2.1	-2.2	-2.4	-3.3	-2.2	-0.9	-2.1	-2.4	-2.2	-3.3	-2.1	1
hsa-miR-154:15-36	15	36	UAGGUUAUCCGUGUUGCCUUCG	2	5	6	9	0	0	0	0	0	0	1	1	0	0	0	1	0	1	0	0	0	1	0	1	-11.5	-2	-40.2	-1.3	-2.1	-3.3	-2.2	-0.9	-1.3	-1.1	-2.4	-3.3	-2.4	-2.2	-2.1	-2.2	-0.9	-2.1	-3.4	-3.3	-2.1	0
hsa-miR-155:4-25	4	25	UUAAUGCUAAUCGUGAUAGGGG	6	2	7	7	0	0	1	0	0	0	0	0	0	0	0	0	0	1	1	0	0	1	0	2	-7.7	0	-36.9	-0.9	-1.3	-0.9	-1.1	-2.1	-3.4	-2.1	-1.3	-0.9	-1.1	-2.4	-2.4	-2.2	-2.1	-2.4	-1.1	-1.3	-2.1	2
hsa-miR-15a:14-35	14	35	UAGCAGCACAUAAUGGUUUGUG	6	3	6	7	1	0	0	0	0	0	0	0	0	0	0	1	0	1	0	0	0	1	0	1	-9.9	-2.1	-36.9	-1.3	-2.1	-3.4	-2.1	-2.1	-3.4	-2.1	-2.2	-2.1	-1.1	-1.3	-0.9	-1.1	-2.1	-3.3	-2.2	-0.9	-0.9	1
hsa-miR-15b:20-41	20	41	UAGCAGCACAUCAUGGUUUACA	7	5	4	6	1	0	0	0	0	0	0	0	0	0	0	1	0	1	0	0	0	1	0	1	-6.9	0	-38.4	-1.3	-2.1	-3.4	-2.1	-2.1	-3.4	-2.1	-2.2	-2.1	-1.1	-2.4	-2.1	-1.1	-2.1	-3.3	-2.2	-0.9	-0.9	0
hsa-miR-16:10-31	10	31	UAGCAGCACGUAAAUAUUGGCG	7	4	6	5	1	0	0	0	0	0	0	0	0	0	0	1	0	1	0	0	0	0	0	1	-8.1	-1.4	-37.9	-1.3	-2.1	-3.4	-2.1	-2.1	-3.4	-2.1	-2.2	-2.4	-2.2	-1.3	-0.9	-0.9	-1.1	-1.3	-1.1	-0.9	-2.1	2
hsa-miR-16:14-35	14	35	UAGCAGCACGUAAAUAUUGGCG	7	4	6	5	1	0	0	0	0	0	0	0	0	0	0	1	0	1	0	0	0	0	0	1	-8.1	-1.4	-37.9	-1.3	-2.1	-3.4	-2.1	-2.1	-3.4	-2.1	-2.2	-2.4	-2.2	-1.3	-0.9	-0.9	-1.1	-1.3	-1.1	-0.9	-2.1	2
hsa-miR-17-3p:51-70	51	70	ACUGCAGUGAAGGCACUUGU	5	4	6	5	0	0	0	0	0	1	0	0	0	0	0	0	0	0	0	1	0	0	0	0	-12.3	-2.6	-37.9	-2.2	-2.1	-2.1	-3.4	-2.1	-2.1	-2.2	-2.1	-2.4	-0.9	-2.1	-3.3	-3.4	-2.1	-2.2	-2.1	-0.9	-2.1	1
hsa-miR-17-5p:14-37	14	37	CAAAGUGCUUACAGUGCAGGUAGU	7	4	7	6	0	0	1	0	1	0	1	0	0	0	0	0	1	0	0	0	0	0	1	0	-11.6	-2.7	-43.3	-2.1	-0.9	-0.9	-2.1	-2.2	-2.1	-3.4	-2.1	-0.9	-1.3	-2.2	-2.1	-2.1	-2.2	-2.1	-3.4	-2.1	-2.1	2
hsa-miR-18:6-27	6	27	UAAGGUGCAUCUAGUGCAGAUA	7	3	6	6	0	0	1	0	0	0	1	0	0	0	0	0	1	1	0	0	0	0	0	1	-14	-3.3	-39	-1.3	-0.9	-2.1	-3.3	-2.2	-2.1	-3.4	-2.1	-1.1	-2.4	-2.1	-1.3	-2.1	-2.2	-2.1	-3.4	-2.1	-2.1	1
hsa-miR-181a:24-46	24	46	AACAUUCAACGCUGUCGGUGAGU	6	5	6	6	0	0	0	0	0	0	0	0	0	0	0	0	1	0	0	0	1	0	0	1	-13	-2.5	-42	-0.9	-2.2	-2.1	-1.1	-0.9	-2.4	-2.1	-0.9	-2.2	-2.4	-3.4	-2.1	-2.1	-2.2	-2.4	-2.4	-3.3	-2.2	2
hsa-miR-181a:39-61	39	61	AACAUUCAACGCUGUCGGUGAGU	6	5	6	6	0	0	0	0	0	0	0	0	0	0	0	0	1	0	0	0	1	0	0	1	-13	-2.5	-42	-0.9	-2.2	-2.1	-1.1	-0.9	-2.4	-2.1	-0.9	-2.2	-2.4	-3.4	-2.1	-2.1	-2.2	-2.4	-2.4	-3.3	-2.2	2
hsa-miR-181b:16-37	16	37	AACAUUCAUUGCUGUCGGUGGG	4	4	7	7	0	0	0	0	0	0	0	0	0	0	0	0	1	0	0	0	1	0	0	1	-12.4	-2.3	-40.5	-0.9	-2.2	-2.1	-1.1	-0.9	-2.4	-2.1	-1.1	-0.9	-2.1	-3.4	-2.1	-2.1	-2.2	-2.4	-2.4	-3.3	-2.2	1
hsa-miR-181b:36-57	36	57	AACAUUCAUUGCUGUCGGUGGG	4	4	7	7	0	0	0	0	0	0	0	0	0	0	0	0	1	0	0	0	1	0	0	1	-12.4	-2.3	-40.5	-0.9	-2.2	-2.1	-1.1	-0.9	-2.4	-2.1	-1.1	-0.9	-2.1	-3.4	-2.1	-2.1	-2.2	-2.4	-2.4	-3.3	-2.2	1
hsa-miR-181c:27-48	27	48	AACAUUCAACCUGUCGGUGAGU	6	5	5	6	0	0	0	0	0	0	0	0	0	0	0	0	0	0	0	0	0	1	0	0	-10.3	-3.8	-39.5	-0.9	-2.2	-2.1	-1.1	-0.9	-2.4	-2.1	-0.9	-2.2	-3.3	-2.1	-2.1	-2.2	-2.4	-2.4	-3.3	-2.2	-2.1	2
hsa-miR-182*:67-87	67	87	UGGUUCUAGACUUGCCAACUA	5	5	4	7	0	1	1	0	0	0	0	0	1	0	1	1	1	1	0	0	1	0	1	3	-13.9	-2.6	-37.3	-2.1	-3.3	-2.2	-0.9	-2.4	-2.1	-1.3	-2.1	-2.4	-2.2	-2.1	-0.9	-2.1	-3.4	-3.3	-2.1	-0.9	-2.2	1
hsa-miR-182:23-44	23	44	UUUGGCAAUGGUAGAACUCACA	7	4	5	6	0	0	0	0	0	0	1	0	1	0	0	0	1	1	1	1	0	0	0	3	-6.5	0	-38	-0.9	-0.9	-2.1	-3.3	-3.4	-2.1	-0.9	-1.1	-2.1	-3.3	-2.2	-1.3	-2.1	-2.4	-0.9	-2.2	-2.1	-2.4	2
hsa-miR-183:27-49	27	49	UAUGGCACUGGUAGAAUUCACUG	6	4	6	7	0	0	0	0	0	0	0	0	1	0	0	0	1	1	0	1	0	0	0	2	-9.2	0	-40.7	-1.3	-1.1	-2.1	-3.3	-3.4	-2.1	-2.2	-2.1	-2.1	-3.3	-2.2	-1.3	-2.1	-2.4	-0.9	-1.1	-0.9	-2.4	1
hsa-miR-184:53-74	53	74	UGGACGGAGAACUGAUAAGGGU	7	2	9	4	0	1	1	0	0	1	0	0	0	0	1	1	1	1	0	0	1	0	1	2	-2.2	-0.6	-42.4	-2.1	-3.3	-2.4	-2.2	-2.4	-3.3	-2.4	-2.1	-2.4	-0.9	-2.2	-2.1	-2.1	-2.4	-1.1	-1.3	-0.9	-2.1	2
hsa-miR-185:15-32	15	32	UGGAGAGAAAGGCAGUUC	6	2	7	3	0	0	0	0	0	0	0	1	0	0	1	1	0	1	0	0	0	0	1	1	-6.5	0	-33	-2.1	-3.3	-2.4	-2.1	-2.4	-2.1	-2.4	-0.9	-0.9	-2.1	-3.3	-3.4	-2.1	-2.1	-2.2	-0.9	-2.4	0	2
hsa-miR-186:15-37	15	37	CAAAGAAUUCUCCUUUUGGGCUU	5	5	4	9	0	0	0	0	1	0	0	0	0	0	0	0	0	0	0	0	0	1	1	0	-8.6	-1.3	-37.3	-2.1	-0.9	-0.9	-2.1	-2.4	-0.9	-1.1	-0.9	-2.4	-2.1	-2.4	-3.3	-2.1	-0.9	-0.9	-0.9	-2.1	-3.3	3
hsa-miR-187:71-91	71	91	UCGUGUCUUGUGUUGCAGCCG	1	5	7	8	0	1	0	0	0	0	0	0	1	0	0	1	0	1	0	0	1	1	0	3	-13.1	0	-40.9	-2.4	-2.4	-2.2	-2.1	-2.2	-2.4	-2.1	-0.9	-2.1	-2.2	-2.1	-2.2	-0.9	-2.1	-3.4	-2.1	-2.1	-3.4	0
hsa-miR-188:15-36	15	36	CAUCCCUUGCAUGGUGGAGGGU	3	5	8	6	0	0	1	0	1	1	0	0	0	0	0	0	1	0	0	1	0	0	1	0	-19.4	-5.4	-46.1	-2.1	-1.1	-2.4	-3.3	-3.3	-2.1	-0.9	-2.1	-3.4	-2.1	-1.1	-2.1	-3.3	-2.2	-2.1	-3.3	-2.4	-2.1	0
hsa-miR-189:6-28	6	28	GUGCCUACUGAGCUGAUAUCAGU	5	5	6	7	0	0	1	0	0	1	0	0	0	1	0	1	0	0	1	0	0	1	1	1	-17.4	-3.7	-43.5	-2.2	-2.1	-3.4	-3.3	-2.1	-1.3	-2.2	-2.1	-2.1	-2.4	-2.1	-3.4	-2.1	-2.1	-2.4	-1.1	-1.3	-1.1	0
hsa-miR-190:15-36	15	36	UGAUAUGUUUGAUAUAUUAGGU	6	0	5	11	1	0	0	1	0	0	0	0	0	0	1	0	0	1	0	0	1	0	2	2	-13.5	-2.3	-30.2	-2.1	-2.4	-1.1	-1.3	-1.1	-2.1	-2.2	-0.9	-0.9	-2.1	-2.4	-1.1	-1.3	-1.1	-1.3	-1.1	-0.9	-1.3	0
hsa-miR-191:16-37	16	37	CAACGGAAUCCCAAAAGCAGCU	9	7	4	2	0	0	0	1	1	0	0	1	0	0	0	0	0	0	0	0	0	0	2	0	-6.8	-1.2	-40.2	-2.1	-0.9	-2.2	-2.4	-3.3	-2.4	-0.9	-1.1	-2.4	-3.3	-3.3	-2.1	-0.9	-0.9	-0.9	-2.1	-3.4	-2.1	5
hsa-miR-192:24-44	24	44	CUGACCUAUGAAUUGACAGCC	6	6	4	5	0	0	1	0	1	1	1	0	0	0	0	1	0	0	1	0	1	1	1	2	-1.7	0	-37.5	-2.1	-2.1	-2.4	-2.2	-3.3	-2.1	-1.3	-1.1	-2.1	-2.4	-0.9	-1.1	-0.9	-2.1	-2.4	-2.2	-2.1	-2.1	1
hsa-miR-193:55-75	55	75	AACUGGCCUACAAAGUCCCAG	7	7	4	3	0	0	0	0	0	0	1	1	1	0	0	0	0	0	0	0	0	0	0	1	-8.1	-3.1	-40.2	-0.9	-2.2	-2.1	-2.1	-3.3	-3.4	-3.3	-2.1	-1.3	-2.2	-2.1	-0.9	-0.9	-2.1	-2.2	-2.4	-3.3	-3.3	3
hsa-miR-194:15-36	15	36	UGUAACAGCAACUCCAUGUGGA	7	5	5	5	1	0	0	0	0	0	0	0	0	0	1	0	0	1	0	1	1	0	1	2	-13.6	-1.5	-40.5	-2.1	-2.2	-1.3	-0.9	-2.2	-2.1	-2.1	-3.4	-2.1	-0.9	-2.2	-2.1	-2.4	-3.3	-2.1	-1.1	-2.1	-2.2	2
hsa-miR-194:15-36	15	36	UGUAACAGCAACUCCAUGUGGA	7	5	5	5	1	0	0	0	0	0	0	0	0	0	1	0	0	1	0	1	1	0	1	2	-13.6	-1.5	-40.5	-2.1	-2.2	-1.3	-0.9	-2.2	-2.1	-2.1	-3.4	-2.1	-0.9	-2.2	-2.1	-2.4	-3.3	-2.1	-1.1	-2.1	-2.2	2
hsa-miR-195:15-35	15	35	UAGCAGCACAGAAAUAUUGGC	8	4	5	4	1	0	0	0	0	0	0	0	0	0	0	1	0	1	0	0	0	0	0	1	-3.5	0	-36.2	-1.3	-2.1	-3.4	-2.1	-2.1	-3.4	-2.1	-2.2	-2.1	-2.1	-2.4	-0.9	-0.9	-1.1	-1.3	-1.1	-0.9	-2.1	2
hsa-miR-196a:25-45	25	45	UAGGUAGUUUCAUGUUGUUGG	3	1	7	10	0	0	0	0	0	0	0	0	0	0	0	1	1	1	0	0	1	0	0	2	-2.5	0	-33.6	-1.3	-2.1	-3.3	-2.2	-1.3	-2.1	-2.2	-0.9	-0.9	-2.4	-2.1	-1.1	-2.1	-2.2	-0.9	-2.1	-2.2	-0.9	0
hsa-miR-196a:7-27	7	27	UAGGUAGUUUCAUGUUGUUGG	3	1	7	10	0	0	0	0	0	0	0	0	0	0	0	1	1	1	0	0	1	0	0	2	-2.5	0	-33.6	-1.3	-2.1	-3.3	-2.2	-1.3	-2.1	-2.2	-0.9	-0.9	-2.4	-2.1	-1.1	-2.1	-2.2	-0.9	-2.1	-2.2	-0.9	0
hsa-miR-196b:15-35	15	35	UAGGUAGUUUCCUGUUGUUGG	2	2	7	10	0	0	0	0	0	0	0	0	0	0	0	1	1	1	0	0	1	0	0	2	-9.8	-2.6	-35.8	-1.3	-2.1	-3.3	-2.2	-1.3	-2.1	-2.2	-0.9	-0.9	-2.4	-3.3	-2.1	-2.1	-2.2	-0.9	-2.1	-2.2	-0.9	0
hsa-miR-197:48-69	48	69	UUCACCACCUUCUCCACCCAGC	4	12	1	5	0	0	0	0	0	1	1	1	1	0	0	0	0	1	1	0	1	0	0	4	0.5	0	-46.1	-0.9	-2.4	-2.1	-2.2	-3.3	-2.1	-2.2	-3.3	-2.1	-0.9	-2.4	-2.1	-2.4	-3.3	-2.1	-2.2	-3.3	-3.3	0
hsa-miR-198:6-24	6	24	GGUCCAGAGGGGAGAUAGG	5	2	10	2	0	1	0	0	0	1	0	0	0	1	1	0	1	0	0	1	0	0	2	0	-6.4	-2	-40.4	-3.3	-2.2	-2.4	-3.3	-2.1	-2.1	-2.4	-2.1	-3.3	-3.3	-3.3	-2.4	-2.1	-2.4	-1.1	-1.3	-2.1	-3.3	0
hsa-miR-199a*:46-67	45	66	UACAGUAGUCUGCACAUUGGUU	5	4	5	8	0	0	0	0	0	0	0	0	0	0	0	0	0	1	0	0	0	0	0	1	-9.7	-1	-38.3	-1.3	-2.2	-2.1	-2.1	-2.2	-1.3	-2.1	-2.2	-2.4	-2.1	-2.1	-3.4	-2.1	-2.2	-2.1	-1.1	-0.9	-2.1	0
hsa-miR-199a*:69-90	69	90	UACAGUAGUCUGCACAUUGGUU	5	4	5	8	0	0	0	0	0	0	0	0	0	0	0	0	0	1	0	0	0	0	0	1	-9.7	-1	-38.3	-1.3	-2.2	-2.1	-2.1	-2.2	-1.3	-2.1	-2.2	-2.4	-2.1	-2.1	-3.4	-2.1	-2.2	-2.1	-1.1	-0.9	-2.1	0
hsa-miR-199a:31-53	31	53	CCCAGUGUUCAGACUACCUGUUC	4	8	4	7	0	0	0	0	1	0	1	1	0	0	0	0	0	0	0	0	0	0	1	0	-5.7	-1.7	-43.9	-3.3	-3.3	-2.1	-2.1	-2.2	-2.1	-2.2	-0.9	-2.4	-2.1	-2.1	-2.4	-2.2	-2.1	-1.3	-2.2	-3.3	-2.1	0
hsa-miR-199a:6-28	6	28	CCCAGUGUUCAGACUACCUGUUC	4	8	4	7	0	0	0	0	1	0	1	1	0	0	0	0	0	0	0	0	0	0	1	0	-5.7	-1.7	-43.9	-3.3	-3.3	-2.1	-2.1	-2.2	-2.1	-2.2	-0.9	-2.4	-2.1	-2.1	-2.4	-2.2	-2.1	-1.3	-2.2	-3.3	-2.1	0
hsa-miR-199b:26-48	26	48	CCCAGUGUUUAGACUAUCUGUUC	4	6	4	9	0	0	0	0	1	0	0	1	0	0	0	0	0	0	0	0	0	0	1	0	-9.3	-0.1	-39.6	-3.3	-3.3	-2.1	-2.1	-2.2	-2.1	-2.2	-0.9	-0.9	-1.3	-2.1	-2.4	-2.2	-2.1	-1.3	-1.1	-2.4	-2.1	0
hsa-miR-19a:49-71	49	71	UGUGCAAAUCUAUGCAAAACUGA	9	4	4	6	0	1	1	1	0	1	0	0	0	0	1	0	1	1	0	1	1	0	2	2	-8.2	-3	-36.7	-2.1	-2.2	-2.1	-3.4	-2.1	-0.9	-0.9	-1.1	-2.4	-2.1	-1.3	-1.1	-2.1	-3.4	-2.1	-0.9	-0.9	-0.9	5
hsa-miR-19b:54-76	54	76	UGUGCAAAUCCAUGCAAAACUGA	9	5	4	5	0	1	1	1	0	1	0	0	0	0	1	0	1	1	0	1	1	0	2	2	-8.2	-3	-38.7	-2.1	-2.2	-2.1	-3.4	-2.1	-0.9	-0.9	-1.1	-2.4	-3.3	-2.1	-1.1	-2.1	-3.4	-2.1	-0.9	-0.9	-0.9	5
hsa-miR-19b:62-84	62	84	UGUGCAAAUCCAUGCAAAACUGA	9	5	4	5	0	1	1	1	0	1	0	0	0	0	1	0	1	1	0	1	1	0	2	2	-8.2	-3	-38.7	-2.1	-2.2	-2.1	-3.4	-2.1	-0.9	-0.9	-1.1	-2.4	-3.3	-2.1	-1.1	-2.1	-3.4	-2.1	-0.9	-0.9	-0.9	5
hsa-miR-20:8-30	8	30	UAAAGUGCUUAUAGUGCAGGUAG	7	2	7	7	0	0	1	0	0	0	1	0	0	0	0	0	1	1	0	0	0	0	0	1	-9.6	-2.7	-38.4	-1.3	-0.9	-0.9	-2.1	-2.2	-2.1	-3.4	-2.1	-0.9	-1.3	-1.1	-1.3	-2.1	-2.2	-2.1	-3.4	-2.1	-2.1	2
hsa-miR-200a:54-75	54	75	UAACACUGUCUGGUAACGAUGU	6	4	5	7	1	0	0	1	0	0	1	0	0	0	0	0	0	1	0	0	0	1	1	1	-5.7	-0.8	-37.7	-1.3	-0.9	-2.2	-2.1	-2.2	-2.1	-2.1	-2.2	-2.4	-2.1	-2.1	-3.3	-2.2	-1.3	-0.9	-2.2	-2.4	-2.4	2
hsa-miR-200b:57-79	57	79	UAAUACUGCCUGGUAAUGAUGAC	7	4	5	7	1	0	0	1	0	0	0	0	0	0	0	0	0	1	0	0	0	1	1	1	-9.5	-1.3	-38.9	-1.3	-0.9	-1.1	-1.3	-2.2	-2.1	-2.1	-3.4	-3.3	-2.1	-2.1	-3.3	-2.2	-1.3	-0.9	-1.1	-2.1	-2.4	2
hsa-miR-200c:44-65	44	65	UAAUACUGCCGGGUAAUGAUGG	6	3	7	6	1	0	0	1	0	0	0	0	0	0	0	0	0	1	0	0	0	1	1	1	-11.3	-0.9	-39.1	-1.3	-0.9	-1.1	-1.3	-2.2	-2.1	-2.1	-3.4	-3.3	-2.4	-3.3	-3.3	-2.2	-1.3	-0.9	-1.1	-2.1	-2.4	2
hsa-miR-203:65-86	65	86	GUGAAAUGUUUAGGACCACUAG	7	3	6	6	1	0	1	0	0	0	1	0	1	1	0	1	1	0	1	0	0	0	1	2	-7.1	-0.7	-36	-2.2	-2.1	-2.4	-0.9	-0.9	-1.1	-2.1	-2.2	-0.9	-0.9	-1.3	-2.1	-3.3	-2.4	-2.2	-3.3	-2.1	-2.2	2
hsa-miR-204:33-54	33	54	UUCCCUUUGUCAUCCUAUGCCU	2	8	2	10	0	1	0	0	0	1	0	0	0	0	0	0	0	1	1	0	1	0	0	3	-1.1	0	-40.7	-0.9	-2.4	-3.3	-3.3	-2.1	-0.9	-0.9	-2.1	-2.2	-2.4	-2.1	-1.1	-2.4	-3.3	-2.1	-1.3	-1.1	-2.1	0
hsa-miR-205:34-55	34	55	UCCUUCAUUCCACCGGAGUCUG	3	8	4	7	0	1	0	0	0	0	0	0	0	0	0	0	0	1	0	0	0	0	0	1	-9.4	-1.9	-43.4	-2.4	-3.3	-2.1	-0.9	-2.4	-2.1	-1.1	-0.9	-2.4	-3.3	-2.1	-2.2	-3.3	-2.4	-3.3	-2.4	-2.1	-2.2	0
hsa-miR-206:53-74	53	74	UGGAAUGUAAGGAAGUGUGUGG	6	0	10	6	1	0	0	0	0	0	0	0	0	0	1	1	0	1	0	0	0	0	1	1	0.5	0	-39.2	-2.1	-3.3	-2.4	-0.9	-1.1	-2.1	-2.2	-1.3	-0.9	-2.1	-3.3	-2.4	-0.9	-2.1	-2.2	-2.1	-2.2	-2.1	3
hsa-miR-208:44-65	44	65	AUAAGACGAGCAAAAAGCUUGU	10	3	5	4	0	0	0	0	0	0	0	1	0	0	0	0	0	0	1	0	0	0	0	1	-13.4	-6.2	-34.7	-1.1	-1.3	-0.9	-2.1	-2.4	-2.2	-2.4	-2.4	-2.1	-3.4	-2.1	-0.9	-0.9	-0.9	-0.9	-2.1	-3.4	-2.1	5
hsa-miR-21:8-29	8	29	UAGCUUAUCAGACUGAUGUUGA	6	3	5	8	0	0	0	0	0	0	0	0	0	0	0	1	0	1	0	0	0	1	0	1	-12.8	-1	-36.7	-1.3	-2.1	-3.4	-2.1	-0.9	-1.3	-1.1	-2.4	-2.1	-2.1	-2.4	-2.2	-2.1	-2.1	-2.4	-1.1	-2.1	-2.2	0
hsa-miR-210:66-87	65	86	CUGUGCGUGUGACAGCGGCUGA	3	5	9	5	0	0	0	0	1	0	0	0	1	0	0	1	0	0	1	0	0	0	1	2	-14.1	-2	-46.7	-2.1	-2.1	-2.2	-2.1	-3.4	-2.4	-2.2	-2.1	-2.2	-2.1	-2.4	-2.2	-2.1	-2.1	-3.4	-2.4	-3.3	-3.4	0
hsa-miR-211:26-47	26	47	UUCCCUUUGUCAUCCUUCGCCU	1	9	2	10	0	0	0	0	0	1	0	1	0	0	0	0	0	1	1	0	1	0	0	3	-1.1	0	-41.9	-0.9	-2.4	-3.3	-3.3	-2.1	-0.9	-0.9	-2.1	-2.2	-2.4	-2.1	-1.1	-2.4	-3.3	-2.1	-0.9	-2.4	-2.4	0
hsa-miR-212:71-91	70	90	UAACAGUCUCCAGUCACGGCC	5	8	4	4	1	0	0	0	0	0	1	0	0	0	0	0	0	1	0	0	0	1	0	1	-6.2	0	-42.4	-1.3	-0.9	-2.2	-2.1	-2.1	-2.2	-2.4	-2.1	-2.4	-3.3	-2.1	-2.1	-2.2	-2.4	-2.1	-2.2	-2.4	-3.3	1
hsa-miR-213:64-85	64	85	ACCAUCGACCGUUGAUUGUACC	5	7	4	6	0	0	0	0	0	0	0	0	0	0	0	0	1	0	0	0	1	0	0	1	-14.7	-1.3	-40.4	-2.2	-3.3	-2.1	-1.1	-2.4	-2.4	-2.4	-2.2	-3.3	-2.4	-2.2	-0.9	-2.1	-2.4	-1.1	-0.9	-2.1	-2.2	0
hsa-miR-214:71-91	71	91	ACAGCAGGCACAGACAGGCAG	8	6	7	0	0	0	0	0	0	1	0	0	1	0	0	0	0	0	0	0	0	0	0	1	-5.3	-0.9	-44.8	-2.2	-2.1	-2.1	-3.4	-2.1	-2.1	-3.3	-3.4	-2.1	-2.2	-2.1	-2.1	-2.4	-2.2	-2.1	-2.1	-3.3	-3.4	0
hsa-miR-215:27-47	27	47	AUGACCUAUGAAUUGACAGAC	8	4	4	5	0	0	1	0	0	1	1	0	0	0	0	1	0	0	1	0	1	1	0	2	-1.1	0	-34.4	-1.1	-2.1	-2.4	-2.2	-3.3	-2.1	-1.3	-1.1	-2.1	-2.4	-0.9	-1.1	-0.9	-2.1	-2.4	-2.2	-2.1	-2.1	1
hsa-miR-216:19-39	19	39	UAAUCUCAGCUGGCAACUGUG	5	5	5	6	0	0	0	0	0	1	1	0	0	0	0	0	0	1	0	0	0	0	0	1	-11.8	-1.9	-38.3	-1.3	-0.9	-1.1	-2.4	-2.1	-2.4	-2.1	-2.1	-3.4	-2.1	-2.1	-3.3	-3.4	-2.1	-0.9	-2.2	-2.1	-2.1	2
hsa-miR-217:35-58	35	58	UACUGCAUCAGGAACUGAUUGGAU	7	4	6	7	0	0	1	0	0	0	0	0	0	0	0	0	0	1	0	0	0	0	0	1	-11.3	-2.9	-43.1	-1.3	-2.2	-2.1	-2.1	-3.4	-2.1	-1.1	-2.4	-2.1	-2.1	-3.3	-2.4	-0.9	-2.2	-2.1	-2.1	-2.4	-1.1	1
hsa-miR-218:25-45	25	45	UUGUGCUUGAUCUAACCAUGU	4	4	4	9	0	0	1	0	0	0	1	0	0	0	0	1	0	1	1	0	1	0	0	3	-5.4	0	-34.9	-0.9	-2.1	-2.2	-2.1	-3.4	-2.1	-0.9	-2.1	-2.4	-1.1	-2.4	-2.1	-1.3	-0.9	-2.2	-3.3	-2.1	-1.1	1
hsa-miR-218:25-45	25	45	UUGUGCUUGAUCUAACCAUGU	4	4	4	9	0	0	1	0	0	0	1	0	0	0	0	1	0	1	1	0	1	0	0	3	-5.4	0	-34.9	-0.9	-2.1	-2.2	-2.1	-3.4	-2.1	-0.9	-2.1	-2.4	-1.1	-2.4	-2.1	-1.3	-0.9	-2.2	-3.3	-2.1	-1.1	1
hsa-miR-219:19-39	19	39	UGAUUGUCCAAACGCAAUUCU	6	5	3	7	0	1	0	0	0	0	0	0	0	0	1	0	1	1	0	0	0	0	1	1	-7.4	-2.4	-33.8	-2.1	-2.4	-1.1	-0.9	-2.1	-2.2	-2.4	-3.3	-2.1	-0.9	-0.9	-2.2	-2.4	-3.4	-2.1	-0.9	-1.1	-0.9	3
hsa-miR-219:21-41	21	41	UGAUUGUCCAAACGCAAUUCU	6	5	3	7	0	1	0	0	0	0	0	0	0	0	1	0	1	1	0	0	0	0	1	1	-7.4	-2.4	-33.8	-2.1	-2.4	-1.1	-0.9	-2.1	-2.2	-2.4	-3.3	-2.1	-0.9	-0.9	-2.2	-2.4	-3.4	-2.1	-0.9	-1.1	-0.9	3
hsa-miR-22:53-74	53	74	AAGCUGCCAGUUGAAGAACUGU	7	4	6	5	0	1	1	0	0	0	0	0	1	0	0	1	0	0	0	0	0	0	0	1	-10.6	-3.3	-39.9	-0.9	-2.1	-3.4	-2.1	-2.1	-3.4	-3.3	-2.1	-2.1	-2.2	-0.9	-2.1	-2.4	-0.9	-2.1	-2.4	-0.9	-2.2	3
hsa-miR-220:23-43	23	43	CCACACCGUAUCUGACACUUU	5	8	2	6	1	1	0	0	1	0	0	1	0	0	0	0	1	0	0	0	1	0	1	1	-2.8	0	-37.5	-3.3	-2.1	-2.2	-2.1	-2.2	-3.3	-2.4	-2.2	-1.3	-1.1	-2.4	-2.1	-2.1	-2.4	-2.2	-2.1	-2.2	-2.1	0
hsa-miR-221:65-87	65	87	AGCUACAUUGUCUGCUGGGUUUC	3	5	6	9	1	0	0	0	0	0	0	0	0	0	1	0	1	0	0	0	1	0	1	1	-10.3	-1.2	-42.6	-2.1	-3.4	-2.1	-1.3	-2.2	-2.1	-1.1	-0.9	-2.1	-2.2	-2.4	-2.1	-2.1	-3.4	-2.1	-2.1	-3.3	-3.3	0
hsa-miR-222:69-92	69	92	AGCUACAUCUGGCUACUGGGUCUC	4	7	6	7	1	0	0	0	0	0	0	0	0	0	1	0	0	0	0	0	0	1	1	0	-11	-3.4	-49	-2.1	-3.4	-2.1	-1.3	-2.2	-2.1	-1.1	-2.4	-2.1	-2.1	-3.3	-3.4	-2.1	-1.3	-2.2	-2.1	-2.1	-3.3	0
hsa-miR-223:68-88	68	88	UGUCAGUUUGUCAAAUACCCC	5	6	3	7	1	1	0	0	0	0	0	1	1	0	1	0	0	1	0	1	0	0	1	2	-7.7	0	-35.9	-2.1	-2.2	-2.4	-2.1	-2.1	-2.2	-0.9	-0.9	-2.1	-2.2	-2.4	-2.1	-0.9	-0.9	-1.1	-1.3	-2.2	-3.3	2
hsa-miR-224:8-30	8	30	CAAGUCACUAGUGGUUCCGUUUA	5	5	5	8	0	0	0	0	1	0	1	1	0	0	0	0	1	0	0	0	0	0	1	0	-14.5	0	-39.5	-2.1	-0.9	-2.1	-2.2	-2.4	-2.1	-2.2	-2.1	-1.3	-2.1	-2.2	-2.1	-3.3	-2.2	-0.9	-2.4	-3.3	-2.4	1
hsa-miR-23a:45-65	45	65	AUCACAUUGCCAGGGAUUUCC	5	6	4	6	0	0	0	0	0	1	0	0	0	0	0	0	1	0	1	0	0	0	0	1	-7.1	-1	-38.4	-1.1	-2.4	-2.1	-2.2	-2.1	-1.1	-0.9	-2.1	-3.4	-3.3	-2.1	-2.1	-3.3	-3.3	-2.4	-1.1	-0.9	-0.9	0
hsa-miR-23b:58-78	58	78	AUCACAUUGCCAGGGAUUACC	6	6	4	5	0	0	0	1	0	1	0	0	0	0	0	0	1	0	1	0	0	0	1	1	-4.5	-0.3	-38.6	-1.1	-2.4	-2.1	-2.2	-2.1	-1.1	-0.9	-2.1	-3.4	-3.3	-2.1	-2.1	-3.3	-3.3	-2.4	-1.1	-0.9	-1.3	0
hsa-miR-24:44-65	44	65	UGGCUCAGUUCAGCAGGAACAG	6	5	7	4	0	0	1	1	0	0	0	0	0	0	1	1	0	1	0	0	0	0	2	1	-10.3	-3.2	-43.7	-2.1	-3.3	-3.4	-2.1	-2.4	-2.1	-2.1	-2.2	-0.9	-2.4	-2.1	-2.1	-3.4	-2.1	-2.1	-3.3	-2.4	-0.9	1
hsa-miR-24:50-71	50	71	UGGCUCAGUUCAGCAGGAACAG	6	5	7	4	0	0	1	1	0	0	0	0	0	0	1	1	0	1	0	0	0	0	2	1	-10.3	-3.2	-43.7	-2.1	-3.3	-3.4	-2.1	-2.4	-2.1	-2.1	-2.2	-0.9	-2.4	-2.1	-2.1	-3.4	-2.1	-2.1	-3.3	-2.4	-0.9	1
hsa-miR-25:52-73	52	73	CAUUGCACUUGUCUCGGUCUGA	3	6	5	8	0	0	0	0	1	0	0	0	1	0	0	0	0	0	0	1	0	1	1	1	-8	0	-40.9	-2.1	-1.1	-0.9	-2.1	-3.4	-2.1	-2.2	-2.1	-0.9	-2.1	-2.2	-2.4	-2.1	-2.4	-2.4	-3.3	-2.2	-2.4	0
hsa-miR-26a:10-30	10	30	UUCAAGUAAUCCAGGAUAGGC	7	4	5	5	1	0	1	0	0	0	0	0	0	0	0	0	1	1	1	0	0	0	0	2	-8.9	0	-36.6	-0.9	-2.4	-2.1	-0.9	-2.1	-2.2	-1.3	-0.9	-1.1	-2.4	-3.3	-2.1	-2.1	-3.3	-2.4	-1.1	-1.3	-2.1	2
hsa-miR-26a:14-34	14	34	UUCAAGUAAUCCAGGAUAGGC	7	4	5	5	1	0	1	0	0	0	0	0	0	0	0	0	1	1	1	0	0	0	0	2	-8.9	0	-36.6	-0.9	-2.4	-2.1	-0.9	-2.1	-2.2	-1.3	-0.9	-1.1	-2.4	-3.3	-2.1	-2.1	-3.3	-2.4	-1.1	-1.3	-2.1	2
hsa-miR-26b:12-33	12	33	UUCAAGUAAUUCAGGAUAGGUU	7	2	5	8	1	0	1	0	0	0	0	0	0	0	0	0	1	1	1	0	0	0	0	2	-3.1	0	-33.9	-0.9	-2.4	-2.1	-0.9	-2.1	-2.2	-1.3	-0.9	-1.1	-0.9	-2.4	-2.1	-2.1	-3.3	-2.4	-1.1	-1.3	-2.1	2
hsa-miR-27a:51-71	51	71	UUCACAGUGGCUAAGUUCCGC	4	6	5	6	0	0	0	0	0	1	0	1	1	0	0	0	0	1	1	0	0	0	0	3	-7.6	-2	-39.7	-0.9	-2.4	-2.1	-2.2	-2.1	-2.1	-2.2	-2.1	-3.3	-3.4	-2.1	-1.3	-0.9	-2.1	-2.2	-0.9	-2.4	-3.3	1
hsa-miR-27b:61-81	60	80	UUCACAGUGGCUAAGUUCUGC	4	5	5	7	0	0	0	0	0	1	0	1	0	0	0	0	0	1	1	0	0	0	0	2	-9.1	-0.1	-38.2	-0.9	-2.4	-2.1	-2.2	-2.1	-2.1	-2.2	-2.1	-3.3	-3.4	-2.1	-1.3	-0.9	-2.1	-2.2	-0.9	-2.4	-2.1	1
hsa-miR-28:14-35	14	35	AAGGAGCUCACAGUCUAUUGAG	7	4	6	5	1	1	0	0	0	0	0	0	0	0	0	1	0	0	0	0	0	1	0	0	-10	-1.4	-39.7	-0.9	-2.1	-3.3	-2.4	-2.1	-3.4	-2.1	-2.4	-2.1	-2.2	-2.1	-2.1	-2.2	-2.4	-2.1	-1.3	-1.1	-0.9	1
hsa-miR-296:14-34	14	34	AGGGCCCCCCCUCAAUCCUGU	3	10	4	4	0	0	0	0	0	1	1	1	0	0	1	1	0	0	0	0	0	0	1	0	-13.5	-3.4	-48.5	-2.1	-3.3	-3.3	-3.4	-3.3	-3.3	-3.3	-3.3	-3.3	-3.3	-2.1	-2.4	-2.1	-0.9	-1.1	-2.4	-3.3	-2.1	1
hsa-miR-299:7-28	7	28	UGGUUUACCGUCCCACAUACAU	5	7	3	7	0	1	0	1	0	0	0	0	0	0	1	1	0	1	0	0	0	0	2	1	-10.3	-1.3	-39.9	-2.1	-3.3	-2.2	-0.9	-0.9	-1.3	-2.2	-3.3	-2.4	-2.2	-2.4	-3.3	-3.3	-2.1	-2.2	-2.1	-1.1	-1.3	0
hsa-miR-29a:42-62	42	62	UAGCACCAUCUGAAAUCGGUU	6	5	4	6	1	0	0	0	0	0	1	0	0	0	0	1	0	1	0	0	0	0	0	1	-5.7	-0.7	-36.6	-1.3	-2.1	-3.4	-2.1	-2.2	-3.3	-2.1	-1.1	-2.4	-2.1	-2.1	-2.4	-0.9	-0.9	-1.1	-2.4	-2.4	-3.3	2
hsa-miR-29b:51-73	51	73	UAGCACCAUUUGAAAUCAGUGUU	7	4	4	8	1	0	1	0	0	0	1	0	0	0	0	1	0	1	0	0	0	0	0	1	-11.9	-1.6	-36.7	-1.3	-2.1	-3.4	-2.1	-2.2	-3.3	-2.1	-1.1	-0.9	-0.9	-2.1	-2.4	-0.9	-0.9	-1.1	-2.4	-2.1	-2.1	2
hsa-miR-29b:52-74	52	74	UAGCACCAUUUGAAAUCAGUGUU	7	4	4	8	1	0	1	0	0	0	1	0	0	0	0	1	0	1	0	0	0	0	0	1	-11.9	-1.6	-36.7	-1.3	-2.1	-3.4	-2.1	-2.2	-3.3	-2.1	-1.1	-0.9	-0.9	-2.1	-2.4	-0.9	-0.9	-1.1	-2.4	-2.1	-2.1	2
hsa-miR-29c:54-73	54	73	UAGCACCAUUUGAAAUCGGU	6	4	4	6	1	0	0	0	0	0	1	0	0	0	0	1	0	1	0	0	0	0	0	1	-9.5	-0.3	-33	-1.3	-2.1	-3.4	-2.1	-2.2	-3.3	-2.1	-1.1	-0.9	-0.9	-2.1	-2.4	-0.9	-0.9	-1.1	-2.4	-2.4	-3.3	2
hsa-miR-301:51-73	50	72	CAGUGCAAUAGUAUUGUCAAAGC	8	4	5	6	0	0	0	1	1	0	0	1	0	0	0	1	0	0	0	0	0	1	2	0	-12.8	-4.1	-36.9	-2.1	-2.1	-2.2	-2.1	-3.4	-2.1	-0.9	-1.1	-1.3	-2.1	-2.2	-1.3	-1.1	-0.9	-2.1	-2.2	-2.4	-2.1	3
hsa-miR-302a*:9-30	9	30	UAAACGUGGAUGUACUUGCUUU	5	3	5	9	0	0	0	0	0	1	0	0	1	0	0	0	0	1	0	0	1	0	0	3	-5.7	0	-34.9	-1.3	-0.9	-0.9	-2.2	-2.4	-2.2	-2.1	-3.3	-2.4	-1.1	-2.1	-2.2	-1.3	-2.2	-2.1	-0.9	-2.1	-3.4	2
hsa-miR-302a:44-66	44	66	UAAGUGCUUCCAUGUUUUGGUGA	4	3	6	10	0	0	0	0	0	0	0	0	0	0	0	0	1	1	0	0	1	0	0	2	-8	-1.6	-38.9	-1.3	-0.9	-2.1	-2.2	-2.1	-3.4	-2.1	-0.9	-2.4	-3.3	-2.1	-1.1	-2.1	-2.2	-0.9	-0.9	-0.9	-2.1	1
hsa-miR-302b*:11-33	11	33	ACUUUAACAUGGAAGUGCUUUCU	6	4	4	9	0	0	0	0	0	0	0	1	0	0	0	0	0	0	0	1	0	0	0	0	-13.6	-1.9	-36.5	-2.2	-2.1	-0.9	-0.9	-1.3	-0.9	-2.2	-2.1	-1.1	-2.1	-3.3	-2.4	-0.9	-2.1	-2.2	-2.1	-3.4	-2.1	2
hsa-miR-302b:47-69	47	69	UAAGUGCUUCCAUGUUUUAGUAG	5	3	5	10	0	0	0	1	0	0	0	0	0	0	0	0	1	1	0	0	1	0	1	2	-6.9	-0.4	-35.8	-1.3	-0.9	-2.1	-2.2	-2.1	-3.4	-2.1	-0.9	-2.4	-3.3	-2.1	-1.1	-2.1	-2.2	-0.9	-0.9	-0.9	-1.3	1
hsa-miR-302c*:8-29	8	29	UUUAACAUGGGGGUACCUGCUG	4	4	7	7	1	0	0	0	0	0	1	0	0	0	0	0	0	1	1	1	0	1	0	2	-15.7	-2.6	-41.4	-0.9	-0.9	-1.3	-0.9	-2.2	-2.1	-1.1	-2.1	-3.3	-3.3	-3.3	-3.3	-2.2	-1.3	-2.2	-3.3	-2.1	-2.1	1
hsa-miR-302c:43-65	43	65	UAAGUGCUUCCAUGUUUCAGUGG	4	4	6	9	0	0	0	1	0	0	0	1	0	0	0	0	1	1	0	0	1	0	1	2	-10.6	-2.3	-40.1	-1.3	-0.9	-2.1	-2.2	-2.1	-3.4	-2.1	-0.9	-2.4	-3.3	-2.1	-1.1	-2.1	-2.2	-0.9	-0.9	-2.4	-2.1	1
hsa-miR-302d:44-66	44	66	UAAGUGCUUCCAUGUUUGAGUGU	4	3	6	10	0	0	0	1	0	0	0	0	0	0	0	0	1	1	0	0	1	0	1	2	-7.6	-0.7	-39	-1.3	-0.9	-2.1	-2.2	-2.1	-3.4	-2.1	-0.9	-2.4	-3.3	-2.1	-1.1	-2.1	-2.2	-0.9	-0.9	-2.1	-2.4	1
hsa-miR-30a-3p:47-68	47	68	CUUUCAGUCGGAUGUUUGCAGC	3	5	6	8	0	0	0	0	1	1	0	0	1	0	0	0	1	0	1	1	1	0	1	3	-6.3	0	-39.4	-2.1	-0.9	-0.9	-2.4	-2.1	-2.1	-2.2	-2.4	-2.4	-3.3	-2.4	-1.1	-2.1	-2.2	-0.9	-0.9	-2.1	-3.4	0
hsa-miR-30a-5p:6-27	6	27	UGUAAACAUCCUCGACUGGAAG	7	5	5	5	1	0	0	0	0	0	0	0	0	0	1	0	1	1	0	1	0	0	1	1	-8.5	-2.9	-38.8	-2.1	-2.2	-1.3	-0.9	-0.9	-2.2	-2.1	-1.1	-2.4	-3.3	-2.1	-2.4	-2.4	-2.4	-2.2	-2.1	-2.1	-3.3	3
hsa-miR-30b:17-38	17	38	UGUAAACAUCCUACACUCAGCU	7	7	2	6	1	0	0	1	0	0	0	1	0	0	1	0	0	1	0	1	0	0	2	1	-3.5	-0.2	-38.5	-2.1	-2.2	-1.3	-0.9	-0.9	-2.2	-2.1	-1.1	-2.4	-3.3	-2.1	-1.3	-2.2	-2.1	-2.2	-2.1	-2.4	-2.1	2
hsa-miR-30c:17-39	17	39	UGUAAACAUCCUACACUCUCAGC	7	8	2	6	1	0	0	0	0	0	0	1	0	0	1	0	0	1	0	1	0	0	1	1	-3.5	-0.2	-40.9	-2.1	-2.2	-1.3	-0.9	-0.9	-2.2	-2.1	-1.1	-2.4	-3.3	-2.1	-1.3	-2.2	-2.1	-2.2	-2.1	-2.4	-2.1	2
hsa-miR-30c:7-29	7	29	UGUAAACAUCCUACACUCUCAGC	7	8	2	6	1	0	0	0	0	0	0	1	0	0	1	0	0	1	0	1	0	0	1	1	-3.5	-0.2	-40.9	-2.1	-2.2	-1.3	-0.9	-0.9	-2.2	-2.1	-1.1	-2.4	-3.3	-2.1	-1.3	-2.2	-2.1	-2.2	-2.1	-2.4	-2.1	2
hsa-miR-30d:6-27	6	27	UGUAAACAUCCCCGACUGGAAG	7	6	5	4	1	0	0	0	0	0	0	0	0	0	1	0	1	1	0	1	0	0	1	1	-5.2	-1.7	-40.9	-2.1	-2.2	-1.3	-0.9	-0.9	-2.2	-2.1	-1.1	-2.4	-3.3	-3.3	-3.3	-2.4	-2.4	-2.2	-2.1	-2.1	-3.3	3
hsa-miR-30e-3p:59-80	59	80	CUUUCAGUCGGAUGUUUACAGC	4	5	5	8	0	0	1	0	1	1	0	0	1	0	0	0	1	0	1	1	1	0	1	3	-5.4	0	-37.4	-2.1	-0.9	-0.9	-2.4	-2.1	-2.1	-2.2	-2.4	-2.4	-3.3	-2.4	-1.1	-2.1	-2.2	-0.9	-0.9	-1.3	-2.2	0
hsa-miR-30e-5p:17-36	17	36	UGUAAACAUCCUUGACUGGA	6	4	4	6	1	0	0	0	0	0	0	0	0	0	1	0	1	1	0	1	1	0	1	2	-5.1	-2.1	-34	-2.1	-2.2	-1.3	-0.9	-0.9	-2.2	-2.1	-1.1	-2.4	-3.3	-2.1	-0.9	-2.1	-2.4	-2.2	-2.1	-2.1	-3.3	2
hsa-miR-31:9-29	9	29	GGCAAGAUGCUGGCAUAGCUG	5	4	8	4	1	1	0	0	0	0	0	0	1	1	1	0	0	0	0	0	0	0	2	1	-17.7	-2.3	-41.8	-3.3	-3.4	-2.1	-0.9	-2.1	-2.4	-1.1	-2.1	-3.4	-2.1	-2.1	-3.3	-3.4	-2.1	-1.1	-1.3	-2.1	-3.4	1
hsa-miR-32:6-26	6	26	UAUUGCACAUUACUAAGUUGC	6	4	3	8	0	0	0	0	0	0	0	0	0	0	0	0	0	1	0	1	0	1	0	1	-8.2	0	-31.6	-1.3	-1.1	-0.9	-2.1	-3.4	-2.1	-2.2	-2.1	-1.1	-0.9	-1.3	-2.2	-2.1	-1.3	-0.9	-2.1	-2.2	-0.9	1
hsa-miR-320:48-70	48	70	AAAAGCUGGGUUGAGAGGGCGAA	8	2	10	3	0	0	0	0	0	0	0	0	0	0	0	0	0	0	0	0	0	0	0	0	-7.2	-1.2	-44.8	-0.9	-0.9	-0.9	-2.1	-3.4	-2.1	-2.1	-3.3	-3.3	-2.2	-0.9	-2.1	-2.4	-2.1	-2.4	-2.1	-3.3	-3.3	4
hsa-miR-323:50-71	50	71	GCACAUUACACGGUCGACCUCU	5	8	4	5	1	1	0	0	0	0	0	1	1	1	0	0	0	0	0	0	0	1	1	1	-15.6	-1.1	-42.7	-3.4	-2.1	-2.2	-2.1	-1.1	-0.9	-1.3	-2.2	-2.1	-2.2	-2.4	-3.3	-2.2	-2.4	-2.4	-2.4	-2.2	-3.3	0
hsa-miR-324-3p:51-72	51	72	CCACUGCCCCAGGUGCUGCUGG	2	9	7	4	0	0	0	0	1	0	0	0	1	0	0	0	0	0	0	0	0	1	1	1	-14.4	-3.8	-51.3	-3.3	-2.1	-2.2	-2.1	-2.1	-3.4	-3.3	-3.3	-3.3	-2.1	-2.1	-3.3	-2.2	-2.1	-3.4	-2.1	-2.1	-3.4	0
hsa-miR-324-5p:16-38	16	38	CGCAUCCCCUAGGGCAUUGGUGU	3	7	7	6	0	0	0	0	1	0	0	0	0	0	1	0	1	0	0	0	0	0	2	0	-22.2	-4.3	-48.7	-2.4	-3.4	-2.1	-1.1	-2.4	-3.3	-3.3	-3.3	-2.1	-1.3	-2.1	-3.3	-3.3	-3.4	-2.1	-1.1	-0.9	-2.1	0
hsa-miR-325:16-38	16	38	CCUAGUAGGUGUCCAGUAAGUGU	5	4	7	7	0	0	1	1	1	0	0	0	0	0	0	0	0	0	0	1	0	0	2	0	-12.5	0	-43	-3.3	-2.1	-1.3	-2.1	-2.2	-1.3	-2.1	-3.3	-2.2	-2.1	-2.2	-2.4	-3.3	-2.1	-2.1	-2.2	-1.3	-0.9	1
hsa-miR-326:60-79	60	79	CCUCUGGGCCCUUCCUCCAG	1	10	4	5	0	0	0	1	1	0	1	1	0	0	0	0	0	0	0	1	1	0	2	1	-13.7	-5.6	-45.2	-3.3	-2.1	-2.4	-2.1	-2.1	-3.3	-3.3	-3.4	-3.3	-3.3	-2.1	-0.9	-2.4	-3.3	-2.1	-2.4	-3.3	-2.1	0
hsa-miR-328:48-69	48	69	CUGGCCCUCUCUGCCCUUCCGU	0	11	4	7	0	0	0	0	1	1	0	0	1	0	0	1	0	0	1	0	0	0	1	2	-6.7	-2.4	-49.9	-2.1	-2.1	-3.3	-3.4	-3.3	-3.3	-2.1	-2.4	-2.1	-2.4	-2.1	-2.1	-3.4	-3.3	-3.3	-2.1	-0.9	-2.4	0
hsa-miR-33:6-24	6	24	GUGCAUUGUAGUUGCAUUG	3	2	6	8	1	0	0	0	0	0	0	0	0	1	0	1	1	0	1	0	1	0	1	2	-11.2	-3.8	-30.2	-2.2	-2.1	-3.4	-2.1	-1.1	-0.9	-2.1	-2.2	-1.3	-2.1	-2.2	-0.9	-2.1	-3.4	-2.1	-1.1	-0.9	-2.1	0
hsa-miR-330:57-79	57	79	GCAAAGCACACGGCCUGCAGAGA	8	7	7	1	1	0	0	1	0	0	0	1	0	1	0	0	0	0	0	0	0	0	2	0	-11.4	-3.3	-48.4	-3.4	-2.1	-0.9	-0.9	-2.1	-3.4	-2.1	-2.2	-2.1	-2.2	-2.4	-3.3	-3.4	-3.3	-2.1	-2.1	-3.4	-2.1	2
hsa-miR-331:61-81	61	81	GCCCCUGGGCCUAUCCUAGAA	4	8	5	4	0	0	1	0	0	1	0	0	0	1	0	0	0	0	0	0	0	1	1	0	-15.3	-4.8	-45.7	-3.4	-3.3	-3.3	-3.3	-2.1	-2.1	-3.3	-3.3	-3.4	-3.3	-2.1	-1.3	-1.1	-2.4	-3.3	-2.1	-1.3	-2.1	1
hsa-miR-335:16-38	16	38	UCAAGAGCAAUAACGAAAAAUGU	12	3	4	4	0	1	1	1	0	0	0	0	0	0	0	0	0	1	0	0	0	0	1	1	-1.6	0	-33.6	-2.4	-2.1	-0.9	-2.1	-2.4	-2.1	-3.4	-2.1	-0.9	-1.1	-1.3	-0.9	-2.2	-2.4	-2.4	-0.9	-0.9	-0.9	7
hsa-miR-337:56-78	56	78	UCCAGCUCCUAUAUGAUGCCUUU	4	7	3	9	0	0	0	0	0	0	0	0	1	0	0	0	0	1	0	0	0	1	0	2	-6.6	-0.5	-42.2	-2.4	-3.3	-2.1	-2.1	-3.4	-2.1	-2.4	-3.3	-2.1	-1.3	-1.1	-1.3	-1.1	-2.1	-2.4	-1.1	-2.1	-3.4	0
hsa-miR-338:42-64	42	64	UCCAGCAUCAGUGAUUUUGUUGA	5	4	5	9	0	0	0	0	0	0	0	0	0	0	0	0	0	1	0	0	0	0	0	1	-12.9	-3.3	-39.2	-2.4	-3.3	-2.1	-2.1	-3.4	-2.1	-1.1	-2.4	-2.1	-2.1	-2.2	-2.1	-2.4	-1.1	-0.9	-0.9	-0.9	-2.1	0
hsa-miR-339:15-35	15	35	UCCCUGUCCUCCAGGAGCUCA	3	9	4	5	0	0	0	0	0	0	0	1	0	0	0	0	1	1	0	0	0	0	0	1	-13.8	-4.3	-46.8	-2.4	-3.3	-3.3	-2.1	-2.1	-2.2	-2.4	-3.3	-2.1	-2.4	-3.3	-2.1	-2.1	-3.3	-2.4	-2.1	-3.4	-2.1	0
hsa-miR-340:58-80	58	80	UCCGUCUCAGUUACUUUAUAGCC	4	7	3	9	0	0	1	0	0	0	0	0	0	0	0	0	0	1	0	0	0	0	0	1	-2.6	0	-40.3	-2.4	-3.3	-2.4	-2.2	-2.4	-2.1	-2.4	-2.1	-2.1	-2.2	-0.9	-1.3	-2.2	-2.1	-0.9	-0.9	-1.3	-1.1	0
hsa-miR-342:61-84	61	84	UCUCACACAGAAAUCGCACCCGUC	7	10	3	4	1	0	1	0	0	0	1	0	1	0	0	0	0	1	0	1	0	1	0	2	-2	0	-47	-2.4	-2.1	-2.4	-2.1	-2.2	-2.1	-2.2	-2.1	-2.1	-2.4	-0.9	-0.9	-1.1	-2.4	-2.4	-3.4	-2.1	-2.2	2
hsa-miR-345:17-37	17	37	UGCUGACUCCUAGUCCAGGGC	3	7	6	5	0	1	0	0	0	0	0	0	0	0	1	0	0	1	0	0	0	1	1	1	-11.7	-2.6	-45.6	-2.1	-3.4	-2.1	-2.1	-2.4	-2.2	-2.1	-2.4	-3.3	-2.1	-1.3	-2.1	-2.2	-2.4	-3.3	-2.1	-2.1	-3.3	0
hsa-miR-346:4-26	4	26	UGUCUGCCCGCAUGCCUGCCUCU	1	10	5	7	0	0	0	0	0	0	0	0	1	0	1	0	1	1	0	1	1	0	1	3	-12.6	-1.3	-52.1	-2.1	-2.2	-2.4	-2.1	-2.1	-3.4	-3.3	-3.3	-2.4	-3.4	-2.1	-1.1	-2.1	-3.4	-3.3	-2.1	-2.1	-3.4	0
hsa-miR-34a:22-44	22	44	UGGCAGUGUCUUAGCUGGUUGUU	2	3	8	10	1	0	0	0	0	0	0	0	0	0	1	1	1	1	0	0	0	0	1	1	-10.8	-3.6	-43.4	-2.1	-3.3	-3.4	-2.1	-2.1	-2.2	-2.1	-2.2	-2.4	-2.1	-0.9	-1.3	-2.1	-3.4	-2.1	-2.1	-3.3	-2.2	0
hsa-miR-34b:13-35	13	35	UAGGCAGUGUCAUUAGCUGAUUG	5	3	7	8	0	0	0	0	0	1	1	0	0	0	0	1	0	1	0	0	1	1	0	2	-13.2	-2.9	-40.7	-1.3	-2.1	-3.3	-3.4	-2.1	-2.1	-2.2	-2.1	-2.2	-2.4	-2.1	-1.1	-0.9	-1.3	-2.1	-3.4	-2.1	-2.1	0
hsa-miR-34c:13-35	13	35	AGGCAGUGUAGUUAGCUGAUUGC	5	3	8	7	1	0	0	1	0	0	0	0	0	0	1	1	0	0	0	0	1	0	2	1	-21.2	-4.7	-42.8	-2.1	-3.3	-3.4	-2.1	-2.1	-2.2	-2.1	-2.2	-1.3	-2.1	-2.2	-0.9	-1.3	-2.1	-3.4	-2.1	-2.1	-2.4	0
hsa-miR-361:6-27	6	27	UUAUCAGAAUCUCCAGGGGUAC	6	5	5	6	0	0	0	0	0	1	0	0	0	0	0	0	0	1	1	0	0	0	0	2	-9.3	-1.6	-40.2	-0.9	-1.3	-1.1	-2.4	-2.1	-2.1	-2.4	-0.9	-1.1	-2.4	-2.1	-2.4	-3.3	-2.1	-2.1	-3.3	-3.3	-3.3	1
hsa-miR-362:5-27	5	27	AAUCCUUGGAACCUAGGUGUGAG	6	4	7	6	0	0	0	0	0	1	0	0	0	0	0	0	0	0	0	1	0	1	0	0	-15	-2.3	-42.7	-0.9	-1.1	-2.4	-3.3	-2.1	-0.9	-2.1	-3.3	-2.4	-0.9	-2.2	-3.3	-2.1	-1.3	-2.1	-3.3	-2.2	-2.1	2
hsa-miR-363:51-72	51	72	AUUGCACGGUAUCCAUCUGUAA	6	5	4	7	0	0	0	0	0	1	1	0	0	0	0	0	0	0	1	1	0	0	0	1	-8.1	-2.2	-37.9	-1.1	-0.9	-2.1	-3.4	-2.1	-2.2	-2.4	-3.3	-2.2	-1.3	-1.1	-2.4	-3.3	-2.1	-1.1	-2.4	-2.1	-2.1	1
hsa-miR-364:51-71	51	71	CGGCGGGGACGGCGAUUGGUC	2	5	11	3	0	0	0	0	1	0	0	0	0	0	1	1	1	0	0	0	0	0	2	0	-12	-7.8	-47.8	-2.4	-3.3	-3.4	-2.4	-3.3	-3.3	-3.3	-2.4	-2.2	-2.4	-3.3	-3.4	-2.4	-2.4	-1.1	-0.9	-2.1	-3.3	0
hsa-miR-365:46-67	46	67	UAAUGCCCCUAAAAAUCCUUAU	8	6	1	7	0	0	0	0	0	0	1	1	0	0	0	0	0	1	0	0	0	0	0	1	-0.1	0	-33.8	-1.3	-0.9	-1.1	-2.1	-3.4	-3.3	-3.3	-3.3	-2.1	-1.3	-0.9	-0.9	-0.9	-0.9	-1.1	-2.4	-3.3	-2.1	5
hsa-miR-365:47-68	47	68	UAAUGCCCCUAAAAAUCCUUAU	8	6	1	7	0	0	0	0	0	0	1	1	0	0	0	0	0	1	0	0	0	0	0	1	-0.1	0	-33.8	-1.3	-0.9	-1.1	-2.1	-3.4	-3.3	-3.3	-3.3	-2.1	-1.3	-0.9	-0.9	-0.9	-0.9	-1.1	-2.4	-3.3	-2.1	5
hsa-miR-366:44-65	44	65	UAACUGGUUGAACAACUGAACC	8	5	4	5	0	0	0	1	0	0	0	0	0	0	0	0	0	1	0	0	0	0	1	1	-9.4	-1.7	-36.7	-1.3	-0.9	-2.2	-2.1	-2.1	-3.3	-2.2	-0.9	-2.1	-2.4	-0.9	-2.2	-2.1	-0.9	-2.2	-2.1	-2.1	-2.4	4
hsa-miR-367:44-65	44	65	AAUUGCACUUUAGCAAUGGUGA	7	3	5	7	0	0	0	0	0	0	0	0	0	0	0	0	0	0	0	1	0	0	0	0	-9.4	-4.1	-35.5	-0.9	-1.1	-0.9	-2.1	-3.4	-2.1	-2.2	-2.1	-0.9	-0.9	-1.3	-2.1	-3.4	-2.1	-0.9	-1.1	-2.1	-3.3	2
hsa-miR-368:44-65	44	65	ACAUAGAGGAAAUUCCACGUUU	8	4	4	6	1	1	0	0	0	0	0	1	0	0	0	0	0	0	0	0	1	1	0	1	-9.3	-1.7	-35.1	-2.2	-2.1	-1.1	-1.3	-2.1	-2.4	-2.1	-3.3	-2.4	-0.9	-0.9	-1.1	-0.9	-2.4	-3.3	-2.1	-2.2	-2.4	2
hsa-miR-369:44-64	44	64	AAUAAUACAUGGUUGAUCUUU	7	2	3	9	1	0	0	0	0	0	0	1	0	0	0	0	0	0	0	1	1	1	0	1	-5.8	0	-28.3	-0.9	-1.1	-1.3	-0.9	-1.1	-1.3	-2.2	-2.1	-1.1	-2.1	-3.3	-2.2	-0.9	-2.1	-2.4	-1.1	-2.4	-2.1	2
hsa-miR-370:48-68	48	68	GCCUGCUGGGGUGGAACCUGG	2	5	10	4	0	0	0	0	0	0	1	1	0	1	0	0	1	0	0	0	0	0	1	0	-10.9	-4.4	-48.2	-3.4	-3.3	-2.1	-2.1	-3.4	-2.1	-2.1	-3.3	-3.3	-3.3	-2.2	-2.1	-3.3	-2.4	-0.9	-2.2	-3.3	-2.1	1
hsa-miR-371:44-64	44	64	GUGCCGCCAUCUUUUGAGUGU	2	5	6	8	0	1	0	0	0	1	0	0	0	1	0	1	0	0	1	0	1	1	1	2	-5.3	-1.9	-39.5	-2.2	-2.1	-3.4	-3.3	-2.4	-3.4	-3.3	-2.1	-1.1	-2.4	-2.1	-0.9	-0.9	-0.9	-2.1	-2.4	-2.1	-2.2	0
hsa-miR-372:42-64	42	64	AAAGUGCUGCGACAUUUGAGCGU	6	4	7	6	0	0	0	1	0	0	0	0	0	0	0	0	0	0	0	0	0	0	1	0	-10.4	-2.3	-41.7	-0.9	-0.9	-2.1	-2.2	-2.1	-3.4	-2.1	-2.1	-3.4	-2.4	-2.4	-2.2	-2.1	-1.1	-0.9	-0.9	-2.1	-2.4	2
hsa-miR-373*:6-27	6	27	ACUCAAAAUGGGGGCGCUUUCC	5	6	6	5	1	0	0	0	0	0	1	0	0	0	0	0	1	0	0	1	0	0	0	0	-16.2	-2.8	-42.6	-2.2	-2.1	-2.4	-2.1	-0.9	-0.9	-0.9	-1.1	-2.1	-3.3	-3.3	-3.3	-3.3	-3.4	-2.4	-3.4	-2.1	-0.9	3
hsa-miR-373:44-66	44	66	GAAGUGCUUCGAUUUUGGGGUGU	3	2	9	9	0	0	0	0	0	0	0	0	0	1	0	0	0	0	0	0	1	1	1	1	-15.3	-3.1	-41.5	-2.4	-0.9	-2.1	-2.2	-2.1	-3.4	-2.1	-0.9	-2.4	-2.4	-2.4	-1.1	-0.9	-0.9	-0.9	-2.1	-3.3	-3.3	1
hsa-miR-374:12-33	12	33	UUAUAAUACAACCUGAUAAGUG	9	3	3	7	1	0	1	1	0	0	0	0	0	0	0	0	0	1	1	0	0	1	1	2	-2.6	0	-30.8	-0.9	-1.3	-1.1	-1.3	-0.9	-1.1	-1.3	-2.2	-2.1	-0.9	-2.2	-3.3	-2.1	-2.1	-2.4	-1.1	-1.3	-0.9	3
hsa-miR-375:40-61	40	61	UUUGUUCGUUCGGCUCGCGUGA	1	5	7	9	0	0	0	0	0	0	0	1	0	0	0	0	0	1	1	1	0	0	0	2	-10.5	0	-41.7	-0.9	-0.9	-2.1	-2.2	-0.9	-2.4	-2.4	-2.2	-0.9	-2.4	-2.4	-3.3	-3.4	-2.1	-2.4	-2.4	-3.4	-2.4	0
hsa-miR-376a:44-64	44	64	AUCAUAGAGGAAAAUCCACGU	9	4	4	4	0	0	1	0	0	0	1	0	1	0	0	0	0	0	1	0	0	0	0	2	-5.8	-1.7	-34.6	-1.1	-2.4	-2.1	-1.1	-1.3	-2.1	-2.4	-2.1	-3.3	-2.4	-0.9	-0.9	-0.9	-1.1	-2.4	-3.3	-2.1	-2.2	3
hsa-miR-377:45-66	45	66	AUCACACAAAGGCAACUUUUGU	8	5	3	6	0	0	0	0	0	1	0	0	0	0	0	0	0	0	1	0	0	0	0	1	-11.3	-4.4	-35	-1.1	-2.4	-2.1	-2.2	-2.1	-2.2	-2.1	-0.9	-0.9	-2.1	-3.3	-3.4	-2.1	-0.9	-2.2	-2.1	-0.9	-0.9	3
hsa-miR-378:5-26	5	26	CUCCUGACUCCAGGUCCUGUGU	2	8	5	7	0	0	0	0	1	0	1	0	0	0	0	0	1	0	1	0	0	0	1	1	-13	-4.1	-46.4	-2.1	-2.4	-3.3	-2.1	-2.1	-2.4	-2.2	-2.1	-2.4	-3.3	-2.1	-2.1	-3.3	-2.2	-2.4	-3.3	-2.1	-2.1	0
hsa-miR-379:6-24	6	24	UGGUAGACUAUGGAACGUA	6	2	6	5	1	0	0	1	0	0	0	0	0	0	1	1	0	1	0	0	0	0	2	1	-7	0	-32.8	-2.1	-3.3	-2.2	-1.3	-2.1	-2.4	-2.2	-2.1	-1.3	-1.1	-2.1	-3.3	-2.4	-0.9	-2.2	-2.4	-2.2	-1.3	1
hsa-miR-380-3p:40-61	40	61	UAUGUAAUAUGGUCCACAUCUU	6	4	3	9	0	0	1	0	0	0	1	0	0	0	0	0	0	1	0	1	1	0	0	2	-7.7	0	-34.5	-1.3	-1.1	-2.1	-2.2	-1.3	-0.9	-1.1	-1.3	-1.1	-2.1	-3.3	-2.2	-2.4	-3.3	-2.1	-2.2	-2.1	-1.1	1
hsa-miR-380-5p:5-26	5	26	UGGUUGACCAUAGAACAUGCGC	6	5	6	5	0	1	0	0	0	0	0	0	0	0	1	1	0	1	0	0	0	0	1	1	-15.2	-1.8	-41	-2.1	-3.3	-2.2	-0.9	-2.1	-2.4	-2.2	-3.3	-2.1	-1.1	-1.3	-2.1	-2.4	-0.9	-2.2	-2.1	-1.1	-2.1	1
hsa-miR-381:49-70	49	70	UAUACAAGGGCAAGCUCUCUGU	6	5	5	6	0	0	0	0	0	1	1	0	1	0	0	0	1	1	0	1	0	0	0	2	-16.6	-3.6	-40.8	-1.3	-1.1	-1.3	-2.2	-2.1	-0.9	-2.1	-3.3	-3.3	-3.4	-2.1	-0.9	-2.1	-3.4	-2.1	-2.4	-2.1	-2.4	2
hsa-miR-382:11-32	11	32	GAAGUUGUUCGUGGUGGAUUCG	3	2	9	8	0	0	1	0	0	0	0	0	0	1	0	0	1	0	0	0	0	0	1	0	-5.7	-0.8	-38.8	-2.4	-0.9	-2.1	-2.2	-0.9	-2.1	-2.2	-0.9	-2.4	-2.4	-2.2	-2.1	-3.3	-2.2	-2.1	-3.3	-2.4	-1.1	1
hsa-miR-383:7-28	7	28	AGAUCAGAAGGUGAUUGUGGCU	6	2	8	6	0	0	0	0	0	1	0	0	0	0	1	0	0	0	0	0	0	0	1	0	-6.8	-2	-40.7	-2.1	-2.4	-1.1	-2.4	-2.1	-2.1	-2.4	-0.9	-2.1	-3.3	-2.2	-2.1	-2.4	-1.1	-0.9	-2.1	-2.2	-2.1	1
hsa-miR-384:57-76	57	76	AUUCCUAGAAAUUGUUCAUA	7	3	2	8	0	0	1	0	0	1	1	0	0	0	0	0	1	0	1	1	1	0	0	2	-4.6	0	-27.4	-1.1	-0.9	-2.4	-3.3	-2.1	-1.3	-2.1	-2.4	-0.9	-0.9	-1.1	-0.9	-2.1	-2.2	-0.9	-2.4	-2.1	-1.1	2
hsa-miR-422a:11-32	11	32	CUGGACUUAGGGUCAGAAGGCC	5	5	8	4	1	1	1	0	1	0	0	0	0	0	0	1	0	0	1	0	1	0	1	2	-15.1	-3.2	-45.2	-2.1	-2.1	-3.3	-2.4	-2.2	-2.1	-0.9	-1.3	-2.1	-3.3	-3.3	-2.2	-2.4	-2.1	-2.1	-2.4	-0.9	-2.1	1
hsa-miR-422b:44-65	44	65	CUGGACUUGGAGUCAGAAGGCC	5	5	8	4	1	1	1	0	1	0	0	0	0	0	0	1	0	0	1	0	1	0	1	2	-14.4	-2.4	-45.1	-2.1	-2.1	-3.3	-2.4	-2.2	-2.1	-0.9	-2.1	-3.3	-2.4	-2.1	-2.2	-2.4	-2.1	-2.1	-2.4	-0.9	-2.1	1
hsa-miR-423:53-74	53	74	AGCUCGGUCUGAGGCCCCUCAG	3	8	7	4	0	0	0	0	0	1	1	1	0	0	1	0	1	0	0	0	0	0	1	0	-21.4	-6.1	-50.2	-2.1	-3.4	-2.1	-2.4	-2.4	-3.3	-2.2	-2.4	-2.1	-2.1	-2.4	-2.1	-3.3	-3.4	-3.3	-3.3	-3.3	-2.1	0
hsa-miR-424:11-32	11	32	CAGCAGCAAUUCAUGUUUUGAA	7	4	4	7	1	0	0	0	1	0	0	0	0	0	0	1	0	0	0	0	0	1	1	0	-8.5	-1.2	-34.1	-2.1	-2.1	-3.4	-2.1	-2.1	-3.4	-2.1	-0.9	-1.1	-0.9	-2.4	-2.1	-1.1	-2.1	-2.2	-0.9	-0.9	-0.9	2
hsa-miR-425:55-75	55	75	AUCGGGAAUGUCGUGUCCGCC	3	6	7	5	0	0	0	0	0	0	1	1	0	0	0	0	0	0	1	0	0	1	0	1	-13.9	-3.8	-43.2	-1.1	-2.4	-2.4	-3.3	-3.3	-2.4	-0.9	-1.1	-2.1	-2.2	-2.4	-2.4	-2.2	-2.1	-2.2	-2.4	-3.3	-2.4	1
hsa-miR-7:24-45	24	45	UGGAAGACUAGUGAUUUUGUUG	5	1	7	9	1	0	0	0	0	0	0	0	0	0	1	1	0	1	0	0	0	0	1	1	-9.9	0	-34.6	-2.1	-3.3	-2.4	-0.9	-2.1	-2.4	-2.2	-2.1	-1.3	-2.1	-2.2	-2.1	-2.4	-1.1	-0.9	-0.9	-0.9	-2.1	1
hsa-miR-7:31-52	31	52	UGGAAGACUAGUGAUUUUGUUG	5	1	7	9	1	0	0	0	0	0	0	0	0	0	1	1	0	1	0	0	0	0	1	1	-9.9	0	-34.6	-2.1	-3.3	-2.4	-0.9	-2.1	-2.4	-2.2	-2.1	-1.3	-2.1	-2.2	-2.1	-2.4	-1.1	-0.9	-0.9	-0.9	-2.1	1
hsa-miR-7:32-53	32	53	UGGAAGACUAGUGAUUUUGUUG	5	1	7	9	1	0	0	0	0	0	0	0	0	0	1	1	0	1	0	0	0	0	1	1	-9.9	0	-34.6	-2.1	-3.3	-2.4	-0.9	-2.1	-2.4	-2.2	-2.1	-1.3	-2.1	-2.2	-2.1	-2.4	-1.1	-0.9	-0.9	-0.9	-2.1	1
hsa-miR-9*:54-74	54	74	UAAAGCUAGAUAACCGAAAGU	10	3	4	4	0	1	1	1	0	0	0	0	0	0	0	0	0	1	0	0	0	0	1	1	-4	0	-32.1	-1.3	-0.9	-0.9	-2.1	-3.4	-2.1	-1.3	-2.1	-2.4	-1.1	-1.3	-0.9	-2.2	-3.3	-2.4	-2.4	-0.9	-0.9	5
hsa-miR-9*:56-76	56	76	UAAAGCUAGAUAACCGAAAGU	10	3	4	4	0	1	1	1	0	0	0	0	0	0	0	0	0	1	0	0	0	0	1	1	-4	0	-32.1	-1.3	-0.9	-0.9	-2.1	-3.4	-2.1	-1.3	-2.1	-2.4	-1.1	-1.3	-0.9	-2.2	-3.3	-2.4	-2.4	-0.9	-0.9	5
hsa-miR-9*:56-76	56	76	UAAAGCUAGAUAACCGAAAGU	10	3	4	4	0	1	1	1	0	0	0	0	0	0	0	0	0	1	0	0	0	0	1	1	-4	0	-32.1	-1.3	-0.9	-0.9	-2.1	-3.4	-2.1	-1.3	-2.1	-2.4	-1.1	-1.3	-0.9	-2.2	-3.3	-2.4	-2.4	-0.9	-0.9	5
hsa-miR-9:16-38	16	38	UCUUUGGUUAUCUAGCUGUAUGA	4	3	5	11	0	0	0	0	0	0	0	0	0	0	0	0	0	1	0	1	1	0	0	2	-8.6	-0.5	-37.7	-2.4	-2.1	-0.9	-0.9	-2.1	-3.3	-2.2	-0.9	-1.3	-1.1	-2.4	-2.1	-1.3	-2.1	-3.4	-2.1	-2.1	-2.2	0
hsa-miR-9:16-38	16	38	UCUUUGGUUAUCUAGCUGUAUGA	4	3	5	11	0	0	0	0	0	0	0	0	0	0	0	0	0	1	0	1	1	0	0	2	-8.6	-0.5	-37.7	-2.4	-2.1	-0.9	-0.9	-2.1	-3.3	-2.2	-0.9	-1.3	-1.1	-2.4	-2.1	-1.3	-2.1	-3.4	-2.1	-2.1	-2.2	0
hsa-miR-9:16-38	16	38	UCUUUGGUUAUCUAGCUGUAUGA	4	3	5	11	0	0	0	0	0	0	0	0	0	0	0	0	0	1	0	1	1	0	0	2	-8.6	-0.5	-37.7	-2.4	-2.1	-0.9	-0.9	-2.1	-3.3	-2.2	-0.9	-1.3	-1.1	-2.4	-2.1	-1.3	-2.1	-3.4	-2.1	-2.1	-2.2	0
hsa-miR-92:48-68	48	68	UAUUGCACUUGUCCCGGCCUG	2	7	5	7	0	0	0	0	0	0	0	1	1	0	0	0	0	1	0	1	0	0	0	2	-7.6	0	-41.9	-1.3	-1.1	-0.9	-2.1	-3.4	-2.1	-2.2	-2.1	-0.9	-2.1	-2.2	-2.4	-3.3	-3.3	-2.4	-3.3	-3.4	-3.3	0
hsa-miR-92:48-68	47	67	UAUUGCACUUGUCCCGGCCUG	2	7	5	7	0	0	0	0	0	0	0	1	1	0	0	0	0	1	0	1	0	0	0	2	-7.6	0	-41.9	-1.3	-1.1	-0.9	-2.1	-3.4	-2.1	-2.2	-2.1	-0.9	-2.1	-2.2	-2.4	-3.3	-3.3	-2.4	-3.3	-3.4	-3.3	0
hsa-miR-93:12-33	12	33	AAAGUGCUGUUCGUGCAGGUAG	5	3	8	6	0	1	0	0	0	0	0	0	0	0	0	0	0	0	0	0	0	1	0	0	-11	-3.4	-40.4	-0.9	-0.9	-2.1	-2.2	-2.1	-3.4	-2.1	-2.1	-2.2	-0.9	-2.4	-2.4	-2.2	-2.1	-3.4	-2.1	-2.1	-3.3	2
hsa-miR-95:49-70	49	70	UUCAACGGGUAUUUAUUGAGCA	6	3	5	8	1	0	0	1	0	0	0	0	0	0	0	0	0	1	1	0	1	1	1	3	-13.6	-0.7	-35.2	-0.9	-2.4	-2.1	-0.9	-2.2	-2.4	-3.3	-3.3	-2.2	-1.3	-1.1	-0.9	-0.9	-1.3	-1.1	-0.9	-2.1	-2.4	1
hsa-miR-96:9-30	9	30	UUUGGCACUAGCACAUUUUUGC	4	5	4	9	0	0	0	0	0	0	0	0	0	0	0	0	0	1	1	1	0	0	0	2	-3.7	-1.2	-36.3	-0.9	-0.9	-2.1	-3.3	-3.4	-2.1	-2.2	-2.1	-1.3	-2.1	-3.4	-2.1	-2.2	-2.1	-1.1	-0.9	-0.9	-0.9	0
hsa-miR-98:2-23	2	23	UGAGGUAGUAAGUUGUAUUGUU	5	0	7	10	0	1	0	0	0	0	0	0	0	0	1	0	0	1	0	0	1	1	1	2	-2.7	0	-33.8	-2.1	-2.4	-2.1	-3.3	-2.2	-1.3	-2.1	-2.2	-1.3	-0.9	-2.1	-2.2	-0.9	-2.1	-2.2	-1.3	-1.1	-0.9	1
hsa-miR-99a:13-34	13	34	AACCCGUAGAUCCGAUCUUGUG	5	6	5	6	0	0	0	0	0	1	1	0	0	0	0	0	1	0	0	0	0	0	0	0	-11.3	0	-40.5	-0.9	-2.2	-3.3	-3.3	-2.4	-2.2	-1.3	-2.1	-2.4	-1.1	-2.4	-3.3	-2.4	-2.4	-1.1	-2.4	-2.1	-0.9	1
hsa-miR-99b:7-28	7	28	CACCCGUAGAACCGACCUUGCG	5	9	5	3	0	0	0	0	1	1	1	0	0	0	0	0	1	0	0	0	0	0	1	0	-6.9	-1.7	-44.8	-2.1	-2.2	-3.3	-3.3	-2.4	-2.2	-1.3	-2.1	-2.4	-0.9	-2.2	-3.3	-2.4	-2.4	-2.2	-3.3	-2.1	-0.9	1
mmu-let-7a:13-33	13	33	UGAGGUAGUAGGUUGUAUAGU	5	0	8	8	0	1	0	1	0	0	0	0	0	0	1	0	0	1	0	0	1	1	2	2	-3.5	0	-35.7	-2.1	-2.4	-2.1	-3.3	-2.2	-1.3	-2.1	-2.2	-1.3	-2.1	-3.3	-2.2	-0.9	-2.1	-2.2	-1.3	-1.1	-1.3	0
mmu-let-7a:17-37	17	37	UGAGGUAGUAGGUUGUAUAGU	5	0	8	8	0	1	0	1	0	0	0	0	0	0	1	0	0	1	0	0	1	1	2	2	-3.5	0	-35.7	-2.1	-2.4	-2.1	-3.3	-2.2	-1.3	-2.1	-2.2	-1.3	-2.1	-3.3	-2.2	-0.9	-2.1	-2.2	-1.3	-1.1	-1.3	0
mmu-let-7b:7-28	7	28	UGAGGUAGUAGGUUGUGUGGUU	3	0	10	9	0	0	0	0	0	0	0	0	0	0	1	0	0	1	0	0	1	1	1	2	-1.2	0	-40.5	-2.1	-2.4	-2.1	-3.3	-2.2	-1.3	-2.1	-2.2	-1.3	-2.1	-3.3	-2.2	-0.9	-2.1	-2.2	-2.1	-2.2	-2.1	0
mmu-let-7c:14-35	14	35	UGAGGUAGUAGGUUGUAUGGUU	4	0	9	9	0	1	0	0	0	0	0	0	0	0	1	0	0	1	0	0	1	1	1	2	-3.2	0	-38.6	-2.1	-2.4	-2.1	-3.3	-2.2	-1.3	-2.1	-2.2	-1.3	-2.1	-3.3	-2.2	-0.9	-2.1	-2.2	-1.3	-1.1	-2.1	0
mmu-let-7c:16-37	16	37	UGAGGUAGUAGGUUGUAUGGUU	4	0	9	9	0	1	0	0	0	0	0	0	0	0	1	0	0	1	0	0	1	1	1	2	-3.2	0	-38.6	-2.1	-2.4	-2.1	-3.3	-2.2	-1.3	-2.1	-2.2	-1.3	-2.1	-3.3	-2.2	-0.9	-2.1	-2.2	-1.3	-1.1	-2.1	0
mmu-let-7d*:70-91	69	90	CUAUACGACCUGCUGCCUUUCU	3	8	3	8	1	0	0	0	1	0	1	0	0	0	0	0	0	0	1	0	0	1	1	1	-3.5	0	-41.1	-2.1	-1.3	-1.1	-1.3	-2.2	-2.4	-2.4	-2.2	-3.3	-2.1	-2.1	-3.4	-2.1	-2.1	-3.4	-3.3	-2.1	-0.9	0
mmu-let-7d:16-36	16	36	AGAGGUAGUAGGUUGCAUAGU	6	1	8	6	0	1	0	1	0	0	0	0	0	0	1	0	0	0	0	0	1	1	2	1	-6.4	-0.6	-37.7	-2.1	-2.4	-2.1	-3.3	-2.2	-1.3	-2.1	-2.2	-1.3	-2.1	-3.3	-2.2	-0.9	-2.1	-3.4	-2.1	-1.1	-1.3	0
mmu-let-7e:15-35	15	35	UGAGGUAGGAGGUUGUAUAGU	5	0	9	7	0	1	0	1	0	0	0	0	0	0	1	0	0	1	0	0	1	1	2	2	-4.4	0	-37.9	-2.1	-2.4	-2.1	-3.3	-2.2	-1.3	-2.1	-3.3	-2.4	-2.1	-3.3	-2.2	-0.9	-2.1	-2.2	-1.3	-1.1	-1.3	0
mmu-let-7f:8-28	8	28	UGAGGUAGUAGAUUGUAUAGU	6	0	7	8	0	1	0	1	0	0	0	0	0	0	1	0	0	1	0	0	1	1	2	2	-5.9	0	-33.7	-2.1	-2.4	-2.1	-3.3	-2.2	-1.3	-2.1	-2.2	-1.3	-2.1	-2.4	-1.1	-0.9	-2.1	-2.2	-1.3	-1.1	-1.3	0
mmu-let-7f:8-28	8	28	UGAGGUAGUAGAUUGUAUAGU	6	0	7	8	0	1	0	1	0	0	0	0	0	0	1	0	0	1	0	0	1	1	2	2	-5.9	0	-33.7	-2.1	-2.4	-2.1	-3.3	-2.2	-1.3	-2.1	-2.2	-1.3	-2.1	-2.4	-1.1	-0.9	-2.1	-2.2	-1.3	-1.1	-1.3	0
mmu-let-7g:7-27	7	27	UGAGGUAGUAGUUUGUACAGU	5	1	7	8	0	1	0	1	0	0	0	1	0	0	1	0	0	1	0	0	1	1	2	2	-7.3	0	-35.2	-2.1	-2.4	-2.1	-3.3	-2.2	-1.3	-2.1	-2.2	-1.3	-2.1	-2.2	-0.9	-0.9	-2.1	-2.2	-1.3	-2.2	-2.1	0
mmu-let-7i:6-26	6	26	UGAGGUAGUAGUUUGUGCUGU	3	1	8	9	0	0	0	0	0	0	0	1	0	0	1	0	0	1	0	0	1	1	1	2	-6.2	-1.5	-37.2	-2.1	-2.4	-2.1	-3.3	-2.2	-1.3	-2.1	-2.2	-1.3	-2.1	-2.2	-0.9	-0.9	-2.1	-2.2	-2.1	-3.4	-2.1	0
mmu-miR-1:47-67	47	67	UGGAAUGUAAAGAAGUAUGUA	9	0	6	6	1	1	0	0	0	0	0	0	0	0	1	1	0	1	0	0	0	0	1	1	-1.7	0	-30.8	-2.1	-3.3	-2.4	-0.9	-1.1	-2.1	-2.2	-1.3	-0.9	-0.9	-2.1	-2.4	-0.9	-2.1	-2.2	-1.3	-1.1	-2.1	4
mmu-miR-1:49-69	49	69	UGGAAUGUAAAGAAGUAUGUA	9	0	6	6	1	1	0	0	0	0	0	0	0	0	1	1	0	1	0	0	0	0	1	1	-1.7	0	-30.8	-2.1	-3.3	-2.4	-0.9	-1.1	-2.1	-2.2	-1.3	-0.9	-0.9	-2.1	-2.4	-0.9	-2.1	-2.2	-1.3	-1.1	-2.1	4
mmu-miR-100:13-34	13	34	AACCCGUAGAUCCGAACUUGUG	6	6	5	5	0	0	0	0	0	1	1	0	0	0	0	0	1	0	0	0	0	0	0	0	-2.8	0	-40.1	-0.9	-2.2	-3.3	-3.3	-2.4	-2.2	-1.3	-2.1	-2.4	-1.1	-2.4	-3.3	-2.4	-2.4	-0.9	-2.2	-2.1	-0.9	2
mmu-miR-101a:51-72	51	72	UACAGUACUGUGAUAACUGAAG	8	3	5	6	0	0	0	0	0	0	1	0	0	0	0	0	0	1	0	0	0	1	0	1	-16.7	-2.1	-35.3	-1.3	-2.2	-2.1	-2.1	-2.2	-1.3	-2.2	-2.1	-2.1	-2.2	-2.1	-2.4	-1.1	-1.3	-0.9	-2.2	-2.1	-2.1	2
mmu-miR-101b:61-82	61	82	UACAGUACUGUGAUAGCUGAAG	7	3	6	6	0	0	0	0	0	0	1	0	0	0	0	0	0	1	0	0	0	1	0	1	-16.7	-2.4	-37.7	-1.3	-2.2	-2.1	-2.1	-2.2	-1.3	-2.2	-2.1	-2.1	-2.2	-2.1	-2.4	-1.1	-1.3	-2.1	-3.4	-2.1	-2.1	1
mmu-miR-103:52-74	52	74	AGCAGCAUUGUACAGGGCUAUGA	7	4	7	5	0	0	0	0	0	0	0	1	0	0	1	0	0	0	0	0	0	0	1	0	-16.3	-1.1	-44.1	-2.1	-3.4	-2.1	-2.1	-3.4	-2.1	-1.1	-0.9	-2.1	-2.2	-1.3	-2.2	-2.1	-2.1	-3.3	-3.3	-3.4	-2.1	0
mmu-miR-103:52-74	52	74	AGCAGCAUUGUACAGGGCUAUGA	7	4	7	5	0	0	0	0	0	0	0	1	0	0	1	0	0	0	0	0	0	0	1	0	-16.3	-1.1	-44.1	-2.1	-3.4	-2.1	-2.1	-3.4	-2.1	-1.1	-0.9	-2.1	-2.2	-1.3	-2.2	-2.1	-2.1	-3.3	-3.3	-3.4	-2.1	0
mmu-miR-106a:5-26	5	26	CAAAGUGCUAACAGUGCAGGUA	8	4	6	4	0	0	1	0	1	0	1	0	0	0	0	0	1	0	0	0	0	0	1	0	-8.9	-2.7	-39	-2.1	-0.9	-0.9	-2.1	-2.2	-2.1	-3.4	-2.1	-1.3	-0.9	-2.2	-2.1	-2.1	-2.2	-2.1	-3.4	-2.1	-2.1	3
mmu-miR-106b:12-32	12	32	UAAAGUGCUGACAGUGCAGAU	7	3	6	5	0	0	1	0	0	0	1	0	0	0	0	0	1	1	0	0	0	0	0	1	-15	-2.7	-37.2	-1.3	-0.9	-0.9	-2.1	-2.2	-2.1	-3.4	-2.1	-2.1	-2.4	-2.2	-2.1	-2.1	-2.2	-2.1	-3.4	-2.1	-2.1	2
mmu-miR-107:52-74	52	74	AGCAGCAUUGUACAGGGCUAUCA	7	5	6	5	0	0	0	0	0	0	0	1	0	0	1	0	0	0	0	0	0	0	1	0	-16.3	-1.1	-44.1	-2.1	-3.4	-2.1	-2.1	-3.4	-2.1	-1.1	-0.9	-2.1	-2.2	-1.3	-2.2	-2.1	-2.1	-3.3	-3.3	-3.4	-2.1	0
mmu-miR-10a:22-44	22	44	UACCCUGUAGAUCCGAAUUUGUG	5	5	5	8	0	1	0	0	0	1	0	0	0	0	0	0	0	1	0	0	0	0	0	1	-7	0	-40	-1.3	-2.2	-3.3	-3.3	-2.1	-2.1	-2.2	-1.3	-2.1	-2.4	-1.1	-2.4	-3.3	-2.4	-2.4	-0.9	-1.1	-0.9	1
mmu-miR-10b:7-28	7	28	CCCUGUAGAACCGAAUUUGUGU	5	5	5	7	0	0	0	0	1	0	0	0	0	0	0	0	0	0	0	0	0	0	1	0	-7.4	0	-38.3	-3.3	-3.3	-2.1	-2.1	-2.2	-1.3	-2.1	-2.4	-0.9	-2.2	-3.3	-2.4	-2.4	-0.9	-1.1	-0.9	-0.9	-2.1	2
mmu-miR-122a:6-28	6	28	UGGAGUGUGACAAUGGUGUUUGU	4	1	9	9	0	0	0	0	0	0	0	0	0	0	1	1	0	1	0	0	0	1	1	1	-5.4	-0.8	-41.1	-2.1	-3.3	-2.4	-2.1	-2.2	-2.1	-2.2	-2.1	-2.4	-2.2	-2.1	-0.9	-1.1	-2.1	-3.3	-2.2	-2.1	-2.2	1
mmu-miR-124a:44-63	44	63	UAAGGCACGCGGUGAAUGCC	5	5	7	3	0	0	0	0	0	0	0	0	1	0	0	0	1	1	0	0	1	0	0	3	-16.3	-2.7	-40.2	-1.3	-0.9	-2.1	-3.3	-3.4	-2.1	-2.2	-2.4	-3.4	-2.4	-3.3	-2.2	-2.1	-2.4	-0.9	-1.1	-2.1	-3.4	2
mmu-miR-124a:53-72	53	72	UAAGGCACGCGGUGAAUGCC	5	5	7	3	0	0	0	0	0	0	0	0	1	0	0	0	1	1	0	0	1	0	0	3	-16.3	-2.7	-40.2	-1.3	-0.9	-2.1	-3.3	-3.4	-2.1	-2.2	-2.4	-3.4	-2.4	-3.3	-2.2	-2.1	-2.4	-0.9	-1.1	-2.1	-3.4	2
mmu-miR-124a:62-81	62	81	UAAGGCACGCGGUGAAUGCC	5	5	7	3	0	0	0	0	0	0	0	0	1	0	0	0	1	1	0	0	1	0	0	3	-16.3	-2.7	-40.2	-1.3	-0.9	-2.1	-3.3	-3.4	-2.1	-2.2	-2.4	-3.4	-2.4	-3.3	-2.2	-2.1	-2.4	-0.9	-1.1	-2.1	-3.4	2
mmu-miR-125a:6-28	6	28	UCCCUGAGACCCUUUAACCUGUG	4	8	4	7	0	1	0	0	0	0	0	1	1	0	0	0	0	1	0	0	1	1	0	3	-1.9	0	-44.9	-2.4	-3.3	-3.3	-2.1	-2.1	-2.4	-2.1	-2.4	-2.2	-3.3	-3.3	-2.1	-0.9	-0.9	-1.3	-0.9	-2.2	-3.3	1
mmu-miR-125b:15-36	15	36	UCCCUGAGACCCUAACUUGUGA	5	7	4	6	0	0	0	0	0	0	0	0	0	0	0	0	0	1	0	0	1	0	0	2	-1.9	0	-43.1	-2.4	-3.3	-3.3	-2.1	-2.1	-2.4	-2.1	-2.4	-2.2	-3.3	-3.3	-2.1	-1.3	-0.9	-2.2	-2.1	-0.9	-2.1	1
mmu-miR-125b:7-28	7	28	UCCCUGAGACCCUAACUUGUGA	5	7	4	6	0	0	0	0	0	0	0	0	0	0	0	0	0	1	0	0	1	0	0	2	-1.9	0	-43.1	-2.4	-3.3	-3.3	-2.1	-2.1	-2.4	-2.1	-2.4	-2.2	-3.3	-3.3	-2.1	-1.3	-0.9	-2.2	-2.1	-0.9	-2.1	1
mmu-miR-126-3p:46-66	46	66	UCGUACCGUGAGUAAUAAUGC	6	4	5	6	1	1	1	0	0	0	0	0	0	0	0	1	0	1	0	0	1	0	0	2	-3.9	0	-35.2	-2.4	-2.4	-2.2	-1.3	-2.2	-3.3	-2.4	-2.2	-2.1	-2.4	-2.1	-2.2	-1.3	-0.9	-1.1	-1.3	-0.9	-1.1	2
mmu-miR-126-5p:9-29	9	29	CAUUAUUACUUUUGGUACGCG	4	4	4	9	1	1	0	0	1	0	0	1	0	0	0	0	1	0	0	1	1	0	1	1	-6.4	0	-30.9	-2.1	-1.1	-0.9	-1.3	-1.1	-0.9	-1.3	-2.2	-2.1	-0.9	-0.9	-0.9	-2.1	-3.3	-2.2	-1.3	-2.2	-2.4	0
mmu-miR-127:43-63	43	63	UCGGAUCCGUCUGAGCUUGGC	2	6	7	6	1	0	0	0	0	0	0	0	0	0	0	1	0	1	0	0	0	0	0	1	-13.9	-3.6	-44.1	-2.4	-2.4	-3.3	-2.4	-1.1	-2.4	-3.3	-2.4	-2.2	-2.4	-2.1	-2.1	-2.4	-2.1	-3.4	-2.1	-0.9	-2.1	0
mmu-miR-128a:44-65	44	65	UCACAGUGAACCGGUCUCUUUU	4	6	4	8	1	0	0	0	0	0	0	1	0	0	0	0	1	1	0	0	0	0	0	1	-11.2	0	-39.5	-2.4	-2.1	-2.2	-2.1	-2.1	-2.2	-2.1	-2.4	-0.9	-2.2	-3.3	-2.4	-3.3	-2.2	-2.4	-2.1	-2.4	-2.1	1
mmu-miR-128b:48-69	48	69	UCACAGUGAACCGGUCUCUUUC	4	7	4	7	1	0	0	0	0	0	0	1	0	0	0	0	1	1	0	0	0	0	0	1	-11.2	0	-41	-2.4	-2.1	-2.2	-2.1	-2.1	-2.2	-2.1	-2.4	-0.9	-2.2	-3.3	-2.4	-3.3	-2.2	-2.4	-2.1	-2.4	-2.1	1
mmu-miR-129:6-27	6	27	CUUUUUGCGGUCUGGGCUUGCU	0	5	7	10	0	0	0	0	1	0	1	0	0	0	0	0	1	0	1	1	1	0	1	2	-15.5	-2.9	-42.2	-2.1	-0.9	-0.9	-0.9	-0.9	-2.1	-3.4	-2.4	-3.3	-2.2	-2.4	-2.1	-2.1	-3.3	-3.3	-3.4	-2.1	-0.9	0
mmu-miR-129-3p:57-78	57	78	AAGCCCUUACCCCAAAAAGCAU	9	8	2	3	0	1	1	0	0	1	0	0	0	0	0	1	0	0	0	0	0	0	0	0	-1.2	0	-39.7	-0.9	-2.1	-3.4	-3.3	-3.3	-2.1	-0.9	-1.3	-2.2	-3.3	-3.3	-3.3	-2.1	-0.9	-0.9	-0.9	-0.9	-2.1	5
mmu-miR-129-5p:15-36	15	36	CUUUUUGCGGUCUGGGCUUGCU	0	5	7	10	0	0	0	0	1	0	1	0	0	0	0	0	1	0	1	1	1	0	1	2	-15.5	-2.9	-42.2	-2.1	-0.9	-0.9	-0.9	-0.9	-2.1	-3.4	-2.4	-3.3	-2.2	-2.4	-2.1	-2.1	-3.3	-3.3	-3.4	-2.1	-0.9	0
mmu-miR-130a:42-63	42	63	CAGUGCAAUGUUAAAAGGGCAU	8	3	6	5	0	0	0	0	1	0	0	0	0	0	0	1	0	0	0	0	0	0	1	0	-9.9	-1.4	-36.4	-2.1	-2.1	-2.2	-2.1	-3.4	-2.1	-0.9	-1.1	-2.1	-2.2	-0.9	-1.3	-0.9	-0.9	-0.9	-2.1	-3.3	-3.3	4
mmu-miR-130b:51-72	51	72	CAGUGCAAUGAUGAAAGGGCAU	8	3	7	4	0	0	0	0	1	0	0	0	0	0	0	1	0	0	0	0	0	0	1	0	-7.2	-1.4	-39.1	-2.1	-2.1	-2.2	-2.1	-3.4	-2.1	-0.9	-1.1	-2.1	-2.4	-1.1	-2.1	-2.4	-0.9	-0.9	-2.1	-3.3	-3.3	3
mmu-miR-132:42-63	41	62	UAACAGUCUACAGCCAUGGUCG	6	6	5	5	1	0	0	0	0	0	0	0	0	0	0	0	0	1	0	0	0	0	0	1	-12.7	0	-41.2	-1.3	-0.9	-2.2	-2.1	-2.1	-2.2	-2.4	-2.1	-1.3	-2.2	-2.1	-2.1	-3.4	-3.3	-2.1	-1.1	-2.1	-3.3	1
mmu-miR-133a:44-65	44	65	UUGGUCCCCUUCAACCAGCUGU	3	8	4	7	0	1	0	0	0	0	0	0	1	0	0	1	0	1	1	0	0	0	0	3	-8.6	-2.8	-44.6	-0.9	-2.1	-3.3	-2.2	-2.4	-3.3	-3.3	-3.3	-2.1	-0.9	-2.4	-2.1	-0.9	-2.2	-3.3	-2.1	-2.1	-3.4	1
mmu-miR-133a:60-81	60	81	UUGGUCCCCUUCAACCAGCUGU	3	8	4	7	0	1	0	0	0	0	0	0	1	0	0	1	0	1	1	0	0	0	0	3	-8.6	-2.8	-44.6	-0.9	-2.1	-3.3	-2.2	-2.4	-3.3	-3.3	-3.3	-2.1	-0.9	-2.4	-2.1	-0.9	-2.2	-3.3	-2.1	-2.1	-3.4	1
mmu-miR-133b:67-87	66	86	UUGGUCCCCUUCAACCAGCUA	4	8	3	6	0	1	0	0	0	0	0	0	1	0	0	1	0	1	1	0	0	0	0	3	-8.6	-2.8	-41.6	-0.9	-2.1	-3.3	-2.2	-2.4	-3.3	-3.3	-3.3	-2.1	-0.9	-2.4	-2.1	-0.9	-2.2	-3.3	-2.1	-2.1	-3.4	1
mmu-miR-134:7-28	7	28	UGUGACUGGUUGACCAGAGGGG	4	3	10	5	1	0	1	0	0	0	0	0	0	0	1	0	0	1	0	1	0	0	1	1	-19.8	-5.4	-46.1	-2.1	-2.2	-2.1	-2.4	-2.2	-2.1	-2.1	-3.3	-2.2	-0.9	-2.1	-2.4	-2.2	-3.3	-2.1	-2.1	-2.4	-2.1	0
mmu-miR-135a:17-39	17	39	UAUGGCUUUUUAUUCCUAUGUGA	4	3	4	12	0	0	1	0	0	0	0	0	0	0	0	0	0	1	0	1	1	1	0	2	-4.5	0	-35.1	-1.3	-1.1	-2.1	-3.3	-3.4	-2.1	-0.9	-0.9	-0.9	-0.9	-1.3	-1.1	-0.9	-2.4	-3.3	-2.1	-1.3	-1.1	0
mmu-miR-135a:23-45	23	45	UAUGGCUUUUUAUUCCUAUGUGA	4	3	4	12	0	0	1	0	0	0	0	0	0	0	0	0	0	1	0	1	1	1	0	2	-4.5	0	-35.1	-1.3	-1.1	-2.1	-3.3	-3.4	-2.1	-0.9	-0.9	-0.9	-0.9	-1.3	-1.1	-0.9	-2.4	-3.3	-2.1	-1.3	-1.1	0
mmu-miR-135b:16-37	16	37	UAUGGCUUUUCAUUCCUAUGUG	3	4	4	11	0	0	1	0	0	0	0	0	0	0	0	0	0	1	0	1	1	1	0	2	-4.5	0	-35	-1.3	-1.1	-2.1	-3.3	-3.4	-2.1	-0.9	-0.9	-0.9	-2.4	-2.1	-1.1	-0.9	-2.4	-3.3	-2.1	-1.3	-1.1	0
mmu-miR-136:5-27	5	27	ACUCCAUUUGUUUUGAUGAUGGA	5	3	5	10	0	0	0	1	0	1	0	0	0	0	0	0	0	0	0	1	1	1	1	1	-13.5	-4.2	-36.9	-2.2	-2.1	-2.4	-3.3	-2.1	-1.1	-0.9	-0.9	-2.1	-2.2	-0.9	-0.9	-0.9	-2.1	-2.4	-1.1	-2.1	-2.4	0
mmu-miR-137:45-67	45	67	UUAUUGCUUAAGAAUACGCGUAG	7	3	5	8	0	0	0	0	0	0	1	0	1	0	0	0	0	1	1	0	0	0	0	3	-11.7	0	-34.6	-0.9	-1.3	-1.1	-0.9	-2.1	-3.4	-2.1	-0.9	-1.3	-0.9	-2.1	-2.4	-0.9	-1.1	-1.3	-2.2	-2.4	-3.4	2
mmu-miR-138:2-18	2	18	AGCUGGUGUUGUGAAUC	3	2	6	6	0	0	0	0	0	0	1	0	0	0	1	0	0	0	0	0	0	0	1	0	-5.6	0	-29.5	-2.1	-3.4	-2.1	-2.1	-3.3	-2.2	-2.1	-2.2	-0.9	-2.1	-2.2	-2.1	-2.4	-0.9	-1.1	-2.4	0	0	1
mmu-miR-138:23-39	23	39	AGCUGGUGUUGUGAAUC	3	2	6	6	0	0	0	0	0	0	1	0	0	0	1	0	0	0	0	0	0	0	1	0	-5.6	0	-29.5	-2.1	-3.4	-2.1	-2.1	-3.3	-2.2	-2.1	-2.2	-0.9	-2.1	-2.2	-2.1	-2.4	-0.9	-1.1	-2.4	0	0	1
mmu-miR-139:7-24	7	24	UCUACAGUGCACGUGUCU	3	5	4	6	0	0	0	0	0	1	1	0	0	0	0	0	0	1	0	1	0	1	0	1	-12.9	0	-33.5	-2.4	-2.1	-1.3	-2.2	-2.1	-2.1	-2.2	-2.1	-3.4	-2.1	-2.2	-2.4	-2.2	-2.1	-2.2	-2.4	-2.1	0	0
mmu-miR-140*:45-66	45	66	UACCACAGGGUAGAACCACGGA	8	6	6	2	1	0	1	0	0	0	1	0	1	0	0	0	0	1	0	0	0	0	0	2	-8.9	-2.9	-44.6	-1.3	-2.2	-3.3	-2.1	-2.2	-2.1	-2.1	-3.3	-3.3	-2.2	-1.3	-2.1	-2.4	-0.9	-2.2	-3.3	-2.1	-2.2	1
mmu-miR-140:6-27	6	27	CAGUGGUUUUACCCUAUGGUAG	4	4	6	8	0	0	0	0	1	0	0	0	0	0	0	1	0	0	0	0	0	0	1	0	-11.9	-2.5	-38.2	-2.1	-2.1	-2.2	-2.1	-3.3	-2.2	-0.9	-0.9	-0.9	-1.3	-2.2	-3.3	-3.3	-2.1	-1.3	-1.1	-2.1	-3.3	0
mmu-miR-141:48-69	48	69	UAACACUGUCUGGUAAAGAUGG	7	3	6	6	1	1	0	1	0	0	0	0	0	0	0	0	0	1	0	0	0	1	1	1	-9.7	-4	-37.2	-1.3	-0.9	-2.2	-2.1	-2.2	-2.1	-2.1	-2.2	-2.4	-2.1	-2.1	-3.3	-2.2	-1.3	-0.9	-0.9	-2.1	-2.4	3
mmu-miR-142-3p:40-61	40	61	UGUAGUGUUUCCUACUUUAUGG	3	3	5	11	0	0	0	1	0	0	0	0	0	0	1	0	0	1	0	1	1	0	2	2	-6.1	-2.4	-34.9	-2.1	-2.2	-1.3	-2.1	-2.2	-2.1	-2.2	-0.9	-0.9	-2.4	-3.3	-2.1	-1.3	-2.2	-2.1	-0.9	-0.9	-1.3	0
mmu-miR-142-5p:4-23	4	23	CAUAAAGUAGAAAGCACUAC	10	4	3	3	1	0	0	1	1	0	1	0	0	0	0	0	1	0	0	1	0	0	2	0	-5.3	-1.5	-29.5	-2.1	-1.1	-1.3	-0.9	-0.9	-2.1	-2.2	-1.3	-2.1	-2.4	-0.9	-0.9	-2.1	-3.4	-2.1	-2.2	-2.1	-1.3	4
mmu-miR-143:40-61	40	61	UGAGAUGAAGCACUGUAGCUCA	7	4	6	5	1	1	0	0	0	0	0	0	1	0	1	0	0	1	0	0	0	1	1	2	-9.2	-2.1	-41	-2.1	-2.4	-2.1	-2.4	-1.1	-2.1	-2.4	-0.9	-2.1	-3.4	-2.1	-2.2	-2.1	-2.1	-2.2	-1.3	-2.1	-3.4	1
mmu-miR-144:43-64	43	64	UACAGUAUAGAUGAUGUACUAG	8	2	5	7	0	0	1	0	0	0	0	0	1	0	0	0	0	1	0	0	0	0	0	2	-10.3	-4	-34	-1.3	-2.2	-2.1	-2.1	-2.2	-1.3	-1.1	-1.3	-2.1	-2.4	-1.1	-2.1	-2.4	-1.1	-2.1	-2.2	-1.3	-2.2	0
mmu-miR-145:7-30	7	30	GUCCAGUUUUCCCAGGAAUCCCUU	4	8	4	8	1	1	1	0	0	0	0	0	0	1	0	0	0	0	1	0	0	0	1	1	-8.3	-1.2	-45.8	-2.2	-2.4	-3.3	-2.1	-2.1	-2.2	-0.9	-0.9	-0.9	-2.4	-3.3	-3.3	-2.1	-2.1	-3.3	-2.4	-0.9	-1.1	1
mmu-miR-146:6-27	6	27	UGAGAACUGAAUUCCAUGGGUU	6	3	6	7	1	0	0	0	0	0	0	0	0	0	1	0	0	1	0	0	1	0	1	2	-11.1	-0.4	-38.2	-2.1	-2.4	-2.1	-2.4	-0.9	-2.2	-2.1	-2.1	-2.4	-0.9	-1.1	-0.9	-2.4	-3.3	-2.1	-1.1	-2.1	-3.3	2
mmu-miR-148a:61-82	61	82	UCAGUGCACUACAGAACUUUGU	6	5	4	7	0	0	0	0	0	0	1	0	0	0	0	0	1	1	0	0	0	0	0	1	-12.6	0	-38	-2.4	-2.1	-2.1	-2.2	-2.1	-3.4	-2.1	-2.2	-2.1	-1.3	-2.2	-2.1	-2.1	-2.4	-0.9	-2.2	-2.1	-0.9	1
mmu-miR-148b:61-82	61	82	UCAGUGCAUCACAGAACUUUGU	6	5	4	7	0	0	0	0	0	0	1	0	0	0	0	0	1	1	0	0	0	0	0	1	-6.2	-0.5	-38	-2.4	-2.1	-2.1	-2.2	-2.1	-3.4	-2.1	-1.1	-2.4	-2.1	-2.2	-2.1	-2.1	-2.4	-0.9	-2.2	-2.1	-0.9	1
mmu-miR-149:4-25	4	25	UCUGGCUCCGUGUCUUCACUCC	1	9	4	8	0	0	1	0	0	0	1	0	1	0	0	0	0	1	0	1	1	0	0	3	-6.5	-1.7	-45.8	-2.4	-2.1	-2.1	-3.3	-3.4	-2.1	-2.4	-3.3	-2.4	-2.2	-2.1	-2.2	-2.4	-2.1	-0.9	-2.4	-2.1	-2.2	0
mmu-miR-150:6-27	6	27	UCUCCCAACCCUUGUACCAGUG	4	9	3	6	0	0	0	1	0	1	1	1	0	0	0	0	1	1	0	1	1	0	1	2	-4.5	0	-43.8	-2.4	-2.1	-2.4	-3.3	-3.3	-2.1	-0.9	-2.2	-3.3	-3.3	-2.1	-0.9	-2.1	-2.2	-1.3	-2.2	-3.3	-2.1	1
mmu-miR-151:43-63	43	63	CUAGACUGAGGCUCCUUGAGG	4	5	7	5	1	0	0	1	1	0	0	0	0	0	0	0	0	0	1	0	1	0	2	2	-12.1	-1.8	-42.1	-2.1	-1.3	-2.1	-2.4	-2.2	-2.1	-2.1	-2.4	-2.1	-3.3	-3.4	-2.1	-2.4	-3.3	-2.1	-0.9	-2.1	-2.4	0
mmu-miR-152:47-68	47	68	UCAGUGCAUGACAGAACUUGGG	6	4	7	5	0	0	0	0	0	0	1	0	0	0	0	0	1	1	0	0	0	0	0	1	-7.2	0	-41.5	-2.4	-2.1	-2.1	-2.2	-2.1	-3.4	-2.1	-1.1	-2.1	-2.4	-2.2	-2.1	-2.1	-2.4	-0.9	-2.2	-2.1	-0.9	1
mmu-miR-153:44-65	44	65	UUGCAUAGUCACAAAAGUGAUC	8	4	4	6	1	0	0	0	0	0	0	0	0	0	0	1	0	1	1	0	0	0	0	2	-9	-3.9	-34.9	-0.9	-2.1	-3.4	-2.1	-1.1	-1.3	-2.1	-2.2	-2.4	-2.1	-2.2	-2.1	-0.9	-0.9	-0.9	-2.1	-2.2	-2.1	3
mmu-miR-154:6-27	6	27	UAGGUUAUCCGUGUUGCCUUCG	2	5	6	9	0	0	0	0	0	0	1	1	0	0	0	1	0	1	0	0	0	1	0	1	-11.5	-2	-40.2	-1.3	-2.1	-3.3	-2.2	-0.9	-1.3	-1.1	-2.4	-3.3	-2.4	-2.2	-2.1	-2.2	-0.9	-2.1	-3.4	-3.3	-2.1	0
mmu-miR-155:4-25	4	25	UUAAUGCUAAUUGUGAUAGGGG	6	1	7	8	0	0	1	0	0	0	0	0	0	0	0	0	0	1	1	0	0	1	0	2	-4.9	0	-35.1	-0.9	-1.3	-0.9	-1.1	-2.1	-3.4	-2.1	-1.3	-0.9	-1.1	-0.9	-2.1	-2.2	-2.1	-2.4	-1.1	-1.3	-2.1	2
mmu-miR-15a:15-36	15	36	UAGCAGCACAUAAUGGUUUGUG	6	3	6	7	1	0	0	0	0	0	0	0	0	0	0	1	0	1	0	0	0	1	0	1	-9.9	-2.1	-36.9	-1.3	-2.1	-3.4	-2.1	-2.1	-3.4	-2.1	-2.2	-2.1	-1.1	-1.3	-0.9	-1.1	-2.1	-3.3	-2.2	-0.9	-0.9	1
mmu-miR-15b:4-25	4	25	UAGCAGCACAUCAUGGUUUACA	7	5	4	6	1	0	0	0	0	0	0	0	0	0	0	1	0	1	0	0	0	1	0	1	-6.9	0	-38.4	-1.3	-2.1	-3.4	-2.1	-2.1	-3.4	-2.1	-2.2	-2.1	-1.1	-2.4	-2.1	-1.1	-2.1	-3.3	-2.2	-0.9	-0.9	0
mmu-miR-16:16-37	16	37	UAGCAGCACGUAAAUAUUGGCG	7	4	6	5	1	0	0	0	0	0	0	0	0	0	0	1	0	1	0	0	0	0	0	1	-8.1	-1.4	-37.9	-1.3	-2.1	-3.4	-2.1	-2.1	-3.4	-2.1	-2.2	-2.4	-2.2	-1.3	-0.9	-0.9	-1.1	-1.3	-1.1	-0.9	-2.1	2
mmu-miR-16:17-38	17	38	UAGCAGCACGUAAAUAUUGGCG	7	4	6	5	1	0	0	0	0	0	0	0	0	0	0	1	0	1	0	0	0	0	0	1	-8.1	-1.4	-37.9	-1.3	-2.1	-3.4	-2.1	-2.1	-3.4	-2.1	-2.2	-2.4	-2.2	-1.3	-0.9	-0.9	-1.1	-1.3	-1.1	-0.9	-2.1	2
mmu-miR-17-3p:51-71	51	71	ACUGCAGUGAGGGCACUUGUA	5	4	7	5	0	0	0	0	0	1	0	0	0	0	0	0	0	0	0	1	0	0	0	0	-12.3	-3.5	-41.6	-2.2	-2.1	-2.1	-3.4	-2.1	-2.1	-2.2	-2.1	-2.4	-2.1	-3.3	-3.3	-3.4	-2.1	-2.2	-2.1	-0.9	-2.1	0
mmu-miR-17-5p:14-37	14	37	CAAAGUGCUUACAGUGCAGGUAGU	7	4	7	6	0	0	1	0	1	0	1	0	0	0	0	0	1	0	0	0	0	0	1	0	-11.6	-2.7	-43.3	-2.1	-0.9	-0.9	-2.1	-2.2	-2.1	-3.4	-2.1	-0.9	-1.3	-2.2	-2.1	-2.1	-2.2	-2.1	-3.4	-2.1	-2.1	2
mmu-miR-18:17-38	17	38	UAAGGUGCAUCUAGUGCAGAUA	7	3	6	6	0	0	1	0	0	0	1	0	0	0	0	0	1	1	0	0	0	0	0	1	-14	-3.3	-39	-1.3	-0.9	-2.1	-3.3	-2.2	-2.1	-3.4	-2.1	-1.1	-2.4	-2.1	-1.3	-2.1	-2.2	-2.1	-3.4	-2.1	-2.1	1
mmu-miR-181a:14-36	14	36	AACAUUCAACGCUGUCGGUGAGU	6	5	6	6	0	0	0	0	0	0	0	0	0	0	0	0	1	0	0	0	1	0	0	1	-13	-2.5	-42	-0.9	-2.2	-2.1	-1.1	-0.9	-2.4	-2.1	-0.9	-2.2	-2.4	-3.4	-2.1	-2.1	-2.2	-2.4	-2.4	-3.3	-2.2	2
mmu-miR-181a:7-29	7	29	AACAUUCAACGCUGUCGGUGAGU	6	5	6	6	0	0	0	0	0	0	0	0	0	0	0	0	1	0	0	0	1	0	0	1	-13	-2.5	-42	-0.9	-2.2	-2.1	-1.1	-0.9	-2.4	-2.1	-0.9	-2.2	-2.4	-3.4	-2.1	-2.1	-2.2	-2.4	-2.4	-3.3	-2.2	2
mmu-miR-181b:12-33	12	33	AACAUUCAUUGCUGUCGGUGGG	4	4	7	7	0	0	0	0	0	0	0	0	0	0	0	0	1	0	0	0	1	0	0	1	-12.4	-2.3	-40.5	-0.9	-2.2	-2.1	-1.1	-0.9	-2.4	-2.1	-1.1	-0.9	-2.1	-3.4	-2.1	-2.1	-2.2	-2.4	-2.4	-3.3	-2.2	1
mmu-miR-181b:16-37	16	37	AACAUUCAUUGCUGUCGGUGGG	4	4	7	7	0	0	0	0	0	0	0	0	0	0	0	0	1	0	0	0	1	0	0	1	-12.4	-2.3	-40.5	-0.9	-2.2	-2.1	-1.1	-0.9	-2.4	-2.1	-1.1	-0.9	-2.1	-3.4	-2.1	-2.1	-2.2	-2.4	-2.4	-3.3	-2.2	1
mmu-miR-181c:17-38	17	38	AACAUUCAACCUGUCGGUGAGU	6	5	5	6	0	0	0	0	0	0	0	0	0	0	0	0	0	0	0	0	0	1	0	0	-10.3	-3.8	-39.5	-0.9	-2.2	-2.1	-1.1	-0.9	-2.4	-2.1	-0.9	-2.2	-3.3	-2.1	-2.1	-2.2	-2.4	-2.4	-3.3	-2.2	-2.1	2
mmu-miR-182:7-28	7	28	UUUGGCAAUGGUAGAACUCACA	7	4	5	6	0	0	0	0	0	0	1	0	1	0	0	0	1	1	1	1	0	0	0	3	-6.5	0	-38	-0.9	-0.9	-2.1	-3.3	-3.4	-2.1	-0.9	-1.1	-2.1	-3.3	-2.2	-1.3	-2.1	-2.4	-0.9	-2.2	-2.1	-2.4	2
mmu-miR-183:6-28	6	28	UAUGGCACUGGUAGAAUUCACUG	6	4	6	7	0	0	0	0	0	0	0	0	1	0	0	0	1	1	0	1	0	0	0	2	-9.2	0	-40.7	-1.3	-1.1	-2.1	-3.3	-3.4	-2.1	-2.2	-2.1	-2.1	-3.3	-2.2	-1.3	-2.1	-2.4	-0.9	-1.1	-0.9	-2.4	1
mmu-miR-184:45-66	45	66	UGGACGGAGAACUGAUAAGGGU	7	2	9	4	0	1	1	0	0	1	0	0	0	0	1	1	1	1	0	0	1	0	1	2	-2.2	-0.6	-42.4	-2.1	-3.3	-2.4	-2.2	-2.4	-3.3	-2.4	-2.1	-2.4	-0.9	-2.2	-2.1	-2.1	-2.4	-1.1	-1.3	-0.9	-2.1	2
mmu-miR-185:7-24	7	24	UGGAGAGAAAGGCAGUUC	6	2	7	3	0	0	0	0	0	0	0	1	0	0	1	1	0	1	0	0	0	0	1	1	-6.5	0	-33	-2.1	-3.3	-2.4	-2.1	-2.4	-2.1	-2.4	-0.9	-0.9	-2.1	-3.3	-3.4	-2.1	-2.1	-2.2	-0.9	-2.4	0	2
mmu-miR-186:7-29	7	29	CAAAGAAUUCUCCUUUUGGGCUU	5	5	4	9	0	0	0	0	1	0	0	0	0	0	0	0	0	0	0	0	0	1	1	0	-8.6	-1.3	-37.3	-2.1	-0.9	-0.9	-2.1	-2.4	-0.9	-1.1	-0.9	-2.4	-2.1	-2.4	-3.3	-2.1	-0.9	-0.9	-0.9	-2.1	-3.3	3
mmu-miR-187:40-61	40	61	UCGUGUCUUGUGUUGCAGCCGG	1	5	8	8	0	1	0	0	0	0	0	0	1	0	0	1	0	1	0	0	1	1	0	3	-12.7	-0.7	-44.2	-2.4	-2.4	-2.2	-2.1	-2.2	-2.4	-2.1	-0.9	-2.1	-2.2	-2.1	-2.2	-0.9	-2.1	-3.4	-2.1	-2.1	-3.4	0
mmu-miR-188:6-27	6	27	CAUCCCUUGCAUGGUGGAGGGU	3	5	8	6	0	0	1	0	1	1	0	0	0	0	0	0	1	0	0	1	0	0	1	0	-19.4	-5.4	-46.1	-2.1	-1.1	-2.4	-3.3	-3.3	-2.1	-0.9	-2.1	-3.4	-2.1	-1.1	-2.1	-3.3	-2.2	-2.1	-3.3	-2.4	-2.1	0
mmu-miR-189:6-28	6	28	GUGCCUACUGAGCUGAUAUCAGU	5	5	6	7	0	0	1	0	0	1	0	0	0	1	0	1	0	0	1	0	0	1	1	1	-17.4	-3.7	-43.5	-2.2	-2.1	-3.4	-3.3	-2.1	-1.3	-2.2	-2.1	-2.1	-2.4	-2.1	-3.4	-2.1	-2.1	-2.4	-1.1	-1.3	-1.1	0
mmu-miR-190:6-27	6	27	UGAUAUGUUUGAUAUAUUAGGU	6	0	5	11	1	0	0	1	0	0	0	0	0	0	1	0	0	1	0	0	1	0	2	2	-13.5	-2.3	-30.2	-2.1	-2.4	-1.1	-1.3	-1.1	-2.1	-2.2	-0.9	-0.9	-2.1	-2.4	-1.1	-1.3	-1.1	-1.3	-1.1	-0.9	-1.3	0
mmu-miR-191:7-28	7	28	CAACGGAAUCCCAAAAGCAGCU	9	7	4	2	0	0	0	1	1	0	0	1	0	0	0	0	0	0	0	0	0	0	2	0	-6.8	-1.2	-40.2	-2.1	-0.9	-2.2	-2.4	-3.3	-2.4	-0.9	-1.1	-2.4	-3.3	-3.3	-2.1	-0.9	-0.9	-0.9	-2.1	-3.4	-2.1	5
mmu-miR-192:14-31	14	31	CUGACCUAUGAAUUGACA	6	4	3	5	0	0	1	0	1	1	1	0	0	0	0	1	0	0	1	0	1	1	1	2	-0.5	0	-28.7	-2.1	-2.1	-2.4	-2.2	-3.3	-2.1	-1.3	-1.1	-2.1	-2.4	-0.9	-1.1	-0.9	-2.1	-2.4	-2.2	-2.1	0	1
mmu-miR-193:41-61	41	61	AACUGGCCUACAAAGUCCCAG	7	7	4	3	0	0	0	0	0	0	1	1	1	0	0	0	0	0	0	0	0	0	0	1	-8.1	-3.1	-40.2	-0.9	-2.2	-2.1	-2.1	-3.3	-3.4	-3.3	-2.1	-1.3	-2.2	-2.1	-0.9	-0.9	-2.1	-2.2	-2.4	-3.3	-3.3	3
mmu-miR-194:16-37	16	37	UGUAACAGCAACUCCAUGUGGA	7	5	5	5	1	0	0	0	0	0	0	0	0	0	1	0	0	1	0	1	1	0	1	2	-13.6	-1.5	-40.5	-2.1	-2.2	-1.3	-0.9	-2.2	-2.1	-2.1	-3.4	-2.1	-0.9	-2.2	-2.1	-2.4	-3.3	-2.1	-1.1	-2.1	-2.2	2
mmu-miR-194:7-28	7	28	UGUAACAGCAACUCCAUGUGGA	7	5	5	5	1	0	0	0	0	0	0	0	0	0	1	0	0	1	0	1	1	0	1	2	-13.6	-1.5	-40.5	-2.1	-2.2	-1.3	-0.9	-2.2	-2.1	-2.1	-3.4	-2.1	-0.9	-2.2	-2.1	-2.4	-3.3	-2.1	-1.1	-2.1	-2.2	2
mmu-miR-195:1-21	1	21	UAGCAGCACAGAAAUAUUGGC	8	4	5	4	1	0	0	0	0	0	0	0	0	0	0	1	0	1	0	0	0	0	0	1	-3.5	0	-36.2	-1.3	-2.1	-3.4	-2.1	-2.1	-3.4	-2.1	-2.2	-2.1	-2.1	-2.4	-0.9	-0.9	-1.1	-1.3	-1.1	-0.9	-2.1	2
mmu-miR-196a:16-36	16	36	UAGGUAGUUUCAUGUUGUUGG	3	1	7	10	0	0	0	0	0	0	0	0	0	0	0	1	1	1	0	0	1	0	0	2	-2.5	0	-33.6	-1.3	-2.1	-3.3	-2.2	-1.3	-2.1	-2.2	-0.9	-0.9	-2.4	-2.1	-1.1	-2.1	-2.2	-0.9	-2.1	-2.2	-0.9	0
mmu-miR-196a:24-44	24	44	UAGGUAGUUUCAUGUUGUUGG	3	1	7	10	0	0	0	0	0	0	0	0	0	0	0	1	1	1	0	0	1	0	0	2	-2.5	0	-33.6	-1.3	-2.1	-3.3	-2.2	-1.3	-2.1	-2.2	-0.9	-0.9	-2.4	-2.1	-1.1	-2.1	-2.2	-0.9	-2.1	-2.2	-0.9	0
mmu-miR-196b:16-36	16	36	UAGGUAGUUUCCUGUUGUUGG	2	2	7	10	0	0	0	0	0	0	0	0	0	0	0	1	1	1	0	0	1	0	0	2	-9.8	-2.6	-35.8	-1.3	-2.1	-3.3	-2.2	-1.3	-2.1	-2.2	-0.9	-0.9	-2.4	-3.3	-2.1	-2.1	-2.2	-0.9	-2.1	-2.2	-0.9	0
mmu-miR-199a*:45-66	45	66	UACAGUAGUCUGCACAUUGGUU	5	4	5	8	0	0	0	0	0	0	0	0	0	0	0	0	0	1	0	0	0	0	0	1	-9.7	-1	-38.3	-1.3	-2.2	-2.1	-2.1	-2.2	-1.3	-2.1	-2.2	-2.4	-2.1	-2.1	-3.4	-2.1	-2.2	-2.1	-1.1	-0.9	-2.1	0
mmu-miR-199a*:69-90	69	90	UACAGUAGUCUGCACAUUGGUU	5	4	5	8	0	0	0	0	0	0	0	0	0	0	0	0	0	1	0	0	0	0	0	1	-9.7	-1	-38.3	-1.3	-2.2	-2.1	-2.1	-2.2	-1.3	-2.1	-2.2	-2.4	-2.1	-2.1	-3.4	-2.1	-2.2	-2.1	-1.1	-0.9	-2.1	0
mmu-miR-199a:31-53	31	53	CCCAGUGUUCAGACUACCUGUUC	4	8	4	7	0	0	0	0	1	0	1	1	0	0	0	0	0	0	0	0	0	0	1	0	-5.7	-1.7	-43.9	-3.3	-3.3	-2.1	-2.1	-2.2	-2.1	-2.2	-0.9	-2.4	-2.1	-2.1	-2.4	-2.2	-2.1	-1.3	-2.2	-3.3	-2.1	0
mmu-miR-199a:6-28	6	28	CCCAGUGUUCAGACUACCUGUUC	4	8	4	7	0	0	0	0	1	0	1	1	0	0	0	0	0	0	0	0	0	0	1	0	-5.7	-1.7	-43.9	-3.3	-3.3	-2.1	-2.1	-2.2	-2.1	-2.2	-0.9	-2.4	-2.1	-2.1	-2.4	-2.2	-2.1	-1.3	-2.2	-3.3	-2.1	0
mmu-miR-199b:26-48	26	48	CCCAGUGUUUAGACUACCUGUUC	4	7	4	8	0	0	0	0	1	0	1	1	0	0	0	0	0	0	0	0	0	0	1	0	-9.3	-1.7	-41.6	-3.3	-3.3	-2.1	-2.1	-2.2	-2.1	-2.2	-0.9	-0.9	-1.3	-2.1	-2.4	-2.2	-2.1	-1.3	-2.2	-3.3	-2.1	0
mmu-miR-19a:49-71	49	71	UGUGCAAAUCUAUGCAAAACUGA	9	4	4	6	0	1	1	1	0	1	0	0	0	0	1	0	1	1	0	1	1	0	2	2	-8.2	-3	-36.7	-2.1	-2.2	-2.1	-3.4	-2.1	-0.9	-0.9	-1.1	-2.4	-2.1	-1.3	-1.1	-2.1	-3.4	-2.1	-0.9	-0.9	-0.9	5
mmu-miR-19b:54-76	54	76	UGUGCAAAUCCAUGCAAAACUGA	9	5	4	5	0	1	1	1	0	1	0	0	0	0	1	0	1	1	0	1	1	0	2	2	-8.2	-3	-38.7	-2.1	-2.2	-2.1	-3.4	-2.1	-0.9	-0.9	-1.1	-2.4	-3.3	-2.1	-1.1	-2.1	-3.4	-2.1	-0.9	-0.9	-0.9	5
mmu-miR-19b:54-76	54	76	UGUGCAAAUCCAUGCAAAACUGA	9	5	4	5	0	1	1	1	0	1	0	0	0	0	1	0	1	1	0	1	1	0	2	2	-8.2	-3	-38.7	-2.1	-2.2	-2.1	-3.4	-2.1	-0.9	-0.9	-1.1	-2.4	-3.3	-2.1	-1.1	-2.1	-3.4	-2.1	-0.9	-0.9	-0.9	5
mmu-miR-20:27-49	27	49	UAAAGUGCUUAUAGUGCAGGUAG	7	2	7	7	0	0	1	0	0	0	1	0	0	0	0	0	1	1	0	0	0	0	0	1	-9.6	-2.7	-38.4	-1.3	-0.9	-0.9	-2.1	-2.2	-2.1	-3.4	-2.1	-0.9	-1.3	-1.1	-1.3	-2.1	-2.2	-2.1	-3.4	-2.1	-2.1	2
mmu-miR-200a:54-75	54	75	UAACACUGUCUGGUAACGAUGU	6	4	5	7	1	0	0	1	0	0	1	0	0	0	0	0	0	1	0	0	0	1	1	1	-5.7	-0.8	-37.7	-1.3	-0.9	-2.2	-2.1	-2.2	-2.1	-2.1	-2.2	-2.4	-2.1	-2.1	-3.3	-2.2	-1.3	-0.9	-2.2	-2.4	-2.4	2
mmu-miR-200b:45-67	45	67	UAAUACUGCCUGGUAAUGAUGAC	7	4	5	7	1	0	0	1	0	0	0	0	0	0	0	0	0	1	0	0	0	1	1	1	-9.5	-1.3	-38.9	-1.3	-0.9	-1.1	-1.3	-2.2	-2.1	-2.1	-3.4	-3.3	-2.1	-2.1	-3.3	-2.2	-1.3	-0.9	-1.1	-2.1	-2.4	2
mmu-miR-200c:45-66	45	66	UAAUACUGCCGGGUAAUGAUGG	6	3	7	6	1	0	0	1	0	0	0	0	0	0	0	0	0	1	0	0	0	1	1	1	-11.3	-0.9	-39.1	-1.3	-0.9	-1.1	-1.3	-2.2	-2.1	-2.1	-3.4	-3.3	-2.4	-3.3	-3.3	-2.2	-1.3	-0.9	-1.1	-2.1	-2.4	2
mmu-miR-201:6-26	6	26	UACUCAGUAAGGCAUUGUUCU	5	4	4	8	0	0	0	0	0	1	0	0	0	0	0	0	0	1	0	0	0	0	0	1	-5.8	0	-35.1	-1.3	-2.2	-2.1	-2.4	-2.1	-2.1	-2.2	-1.3	-0.9	-2.1	-3.3	-3.4	-2.1	-1.1	-0.9	-2.1	-2.2	-0.9	1
mmu-miR-202:45-66	44	65	AGAGGUAUAGCGCAUGGGAAGA	8	2	9	3	0	0	0	1	0	0	0	0	0	0	1	0	0	0	0	0	0	0	2	0	-7.4	0	-42.7	-2.1	-2.4	-2.1	-3.3	-2.2	-1.3	-1.1	-1.3	-2.1	-3.4	-2.4	-3.4	-2.1	-1.1	-2.1	-3.3	-3.3	-2.4	1
mmu-miR-203:49-69	48	68	UGAAAUGUUUAGGACCACUAG	7	3	5	6	1	1	0	0	0	0	0	1	0	0	1	0	0	1	0	0	0	0	1	1	-3.7	-0.7	-33.8	-2.1	-2.4	-0.9	-0.9	-1.1	-2.1	-2.2	-0.9	-0.9	-1.3	-2.1	-3.3	-2.4	-2.2	-3.3	-2.1	-2.2	-2.1	2
mmu-miR-204:6-28	6	28	UUCCCUUUGUCAUCCUAUGCCUG	2	8	3	10	0	1	0	0	0	1	0	0	0	0	0	0	0	1	1	0	1	0	0	3	-1.1	0	-42.8	-0.9	-2.4	-3.3	-3.3	-2.1	-0.9	-0.9	-2.1	-2.2	-2.4	-2.1	-1.1	-2.4	-3.3	-2.1	-1.3	-1.1	-2.1	0
mmu-miR-205:7-28	7	28	UCCUUCAUUCCACCGGAGUCUG	3	8	4	7	0	1	0	0	0	0	0	0	0	0	0	0	0	1	0	0	0	0	0	1	-9.4	-1.9	-43.4	-2.4	-3.3	-2.1	-0.9	-2.4	-2.1	-1.1	-0.9	-2.4	-3.3	-2.1	-2.2	-3.3	-2.4	-3.3	-2.4	-2.1	-2.2	0
mmu-miR-206:46-67	46	67	UGGAAUGUAAGGAAGUGUGUGG	6	0	10	6	1	0	0	0	0	0	0	0	0	0	1	1	0	1	0	0	0	0	1	1	0.5	0	-39.2	-2.1	-3.3	-2.4	-0.9	-1.1	-2.1	-2.2	-1.3	-0.9	-2.1	-3.3	-2.4	-0.9	-2.1	-2.2	-2.1	-2.2	-2.1	3
mmu-miR-207:52-74	52	74	GCUUCUCCUGGCUCUCCUCCCUC	0	12	3	8	0	0	0	0	0	1	1	0	1	1	0	0	0	0	0	1	1	0	1	2	-7.5	-2.1	-51.3	-3.4	-2.1	-0.9	-2.4	-2.1	-2.4	-3.3	-2.1	-2.1	-3.3	-3.4	-2.1	-2.4	-2.1	-2.4	-3.3	-2.1	-2.4	0
mmu-miR-208:50-71	50	71	AUAAGACGAGCAAAAAGCUUGU	10	3	5	4	0	0	0	0	0	0	0	1	0	0	0	0	0	0	1	0	0	0	0	1	-13.4	-6.2	-34.7	-1.1	-1.3	-0.9	-2.1	-2.4	-2.2	-2.4	-2.4	-2.1	-3.4	-2.1	-0.9	-0.9	-0.9	-0.9	-2.1	-3.4	-2.1	5
mmu-miR-21:18-39	18	39	UAGCUUAUCAGACUGAUGUUGA	6	3	5	8	0	0	0	0	0	0	0	0	0	0	0	1	0	1	0	0	0	1	0	1	-12.8	-1	-36.7	-1.3	-2.1	-3.4	-2.1	-0.9	-1.3	-1.1	-2.4	-2.1	-2.1	-2.4	-2.2	-2.1	-2.1	-2.4	-1.1	-2.1	-2.2	0
mmu-miR-210:66-87	66	87	CUGUGCGUGUGACAGCGGCUGA	3	5	9	5	0	0	0	0	1	0	0	0	1	0	0	1	0	0	1	0	0	0	1	2	-14.1	-2	-46.7	-2.1	-2.1	-2.2	-2.1	-3.4	-2.4	-2.2	-2.1	-2.2	-2.1	-2.4	-2.2	-2.1	-2.1	-3.4	-2.4	-3.3	-3.4	0
mmu-miR-211:26-47	26	47	UUCCCUUUGUCAUCCUUUGCCU	1	8	2	11	0	0	0	0	0	1	0	0	0	0	0	0	0	1	1	0	1	0	0	3	-1.1	0	-40.1	-0.9	-2.4	-3.3	-3.3	-2.1	-0.9	-0.9	-2.1	-2.2	-2.4	-2.1	-1.1	-2.4	-3.3	-2.1	-0.9	-0.9	-2.1	0
mmu-miR-212:56-76	56	76	UAACAGUCUCCAGUCACGGCC	5	8	4	4	1	0	0	0	0	0	1	0	0	0	0	0	0	1	0	0	0	1	0	1	-6.2	0	-42.4	-1.3	-0.9	-2.2	-2.1	-2.1	-2.2	-2.4	-2.1	-2.4	-3.3	-2.1	-2.1	-2.2	-2.4	-2.1	-2.2	-2.4	-3.3	1
mmu-miR-213:54-75	54	75	ACCAUCGACCGUUGAUUGUACC	5	7	4	6	0	0	0	0	0	0	0	0	0	0	0	0	1	0	0	0	1	0	0	1	-14.7	-1.3	-40.4	-2.2	-3.3	-2.1	-1.1	-2.4	-2.4	-2.4	-2.2	-3.3	-2.4	-2.2	-0.9	-2.1	-2.4	-1.1	-0.9	-2.1	-2.2	0
mmu-miR-214:71-91	71	91	ACAGCAGGCACAGACAGGCAG	8	6	7	0	0	0	0	0	0	1	0	0	1	0	0	0	0	0	0	0	0	0	0	1	-5.3	-0.9	-44.8	-2.2	-2.1	-2.1	-3.4	-2.1	-2.1	-3.3	-3.4	-2.1	-2.2	-2.1	-2.1	-2.4	-2.2	-2.1	-2.1	-3.3	-3.4	0
mmu-miR-215:30-50	30	50	AUGACCUAUGAUUUGACAGAC	7	4	4	6	0	0	1	0	0	1	1	0	0	0	0	1	0	0	1	0	1	1	0	2	-3.9	0	-34.4	-1.1	-2.1	-2.4	-2.2	-3.3	-2.1	-1.3	-1.1	-2.1	-2.4	-1.1	-0.9	-0.9	-2.1	-2.4	-2.2	-2.1	-2.1	0
mmu-miR-216:7-27	7	27	UAAUCUCAGCUGGCAACUGUG	5	5	5	6	0	0	0	0	0	1	1	0	0	0	0	0	0	1	0	0	0	0	0	1	-11.8	-1.9	-38.3	-1.3	-0.9	-1.1	-2.4	-2.1	-2.4	-2.1	-2.1	-3.4	-2.1	-2.1	-3.3	-3.4	-2.1	-0.9	-2.2	-2.1	-2.1	2
mmu-miR-217:34-57	34	57	UACUGCAUCAGGAACUGACUGGAU	7	5	6	6	0	0	1	0	0	0	0	0	1	0	0	0	0	1	0	0	0	0	0	2	-9.5	-2.8	-45.4	-1.3	-2.2	-2.1	-2.1	-3.4	-2.1	-1.1	-2.4	-2.1	-2.1	-3.3	-2.4	-0.9	-2.2	-2.1	-2.1	-2.4	-2.2	1
mmu-miR-218:25-45	25	45	UUGUGCUUGAUCUAACCAUGU	4	4	4	9	0	0	1	0	0	0	1	0	0	0	0	1	0	1	1	0	1	0	0	3	-5.4	0	-34.9	-0.9	-2.1	-2.2	-2.1	-3.4	-2.1	-0.9	-2.1	-2.4	-1.1	-2.4	-2.1	-1.3	-0.9	-2.2	-3.3	-2.1	-1.1	1
mmu-miR-218:25-45	25	45	UUGUGCUUGAUCUAACCAUGU	4	4	4	9	0	0	1	0	0	0	1	0	0	0	0	1	0	1	1	0	1	0	0	3	-5.4	0	-34.9	-0.9	-2.1	-2.2	-2.1	-3.4	-2.1	-0.9	-2.1	-2.4	-1.1	-2.4	-2.1	-1.3	-0.9	-2.2	-3.3	-2.1	-1.1	1
mmu-miR-219:19-39	19	39	UGAUUGUCCAAACGCAAUUCU	6	5	3	7	0	1	0	0	0	0	0	0	0	0	1	0	1	1	0	0	0	0	1	1	-7.4	-2.4	-33.8	-2.1	-2.4	-1.1	-0.9	-2.1	-2.2	-2.4	-3.3	-2.1	-0.9	-0.9	-2.2	-2.4	-3.4	-2.1	-0.9	-1.1	-0.9	3
mmu-miR-219:21-41	21	41	UGAUUGUCCAAACGCAAUUCU	6	5	3	7	0	1	0	0	0	0	0	0	0	0	1	0	1	1	0	0	0	0	1	1	-7.4	-2.4	-33.8	-2.1	-2.4	-1.1	-0.9	-2.1	-2.2	-2.4	-3.3	-2.1	-0.9	-0.9	-2.2	-2.4	-3.4	-2.1	-0.9	-1.1	-0.9	3
mmu-miR-22:57-78	57	78	AAGCUGCCAGUUGAAGAACUGU	7	4	6	5	0	1	1	0	0	0	0	0	1	0	0	1	0	0	0	0	0	0	0	1	-10.6	-3.3	-39.9	-0.9	-2.1	-3.4	-2.1	-2.1	-3.4	-3.3	-2.1	-2.1	-2.2	-0.9	-2.1	-2.4	-0.9	-2.1	-2.4	-0.9	-2.2	3
mmu-miR-221:60-81	60	81	AGCUACAUUGUCUGCUGGGUUU	3	4	6	9	1	0	0	0	0	0	0	0	0	0	1	0	1	0	0	0	1	0	1	1	-10.3	-1.2	-40.2	-2.1	-3.4	-2.1	-1.3	-2.2	-2.1	-1.1	-0.9	-2.1	-2.2	-2.4	-2.1	-2.1	-3.4	-2.1	-2.1	-3.3	-3.3	0
mmu-miR-222:49-72	49	72	AGCUACAUCUGGCUACUGGGUCUC	4	7	6	7	1	0	0	0	0	0	0	0	0	0	1	0	0	0	0	0	0	1	1	0	-11	-3.4	-49	-2.1	-3.4	-2.1	-1.3	-2.2	-2.1	-1.1	-2.4	-2.1	-2.1	-3.3	-3.4	-2.1	-1.3	-2.2	-2.1	-2.1	-3.3	0
mmu-miR-223:68-88	68	88	UGUCAGUUUGUCAAAUACCCC	5	6	3	7	1	1	0	0	0	0	0	1	1	0	1	0	0	1	0	1	0	0	1	2	-7.7	0	-35.9	-2.1	-2.2	-2.4	-2.1	-2.1	-2.2	-0.9	-0.9	-2.1	-2.2	-2.4	-2.1	-0.9	-0.9	-1.1	-1.3	-2.2	-3.3	2
mmu-miR-224:8-30	8	30	UAAGUCACUAGUGGUUCCGUUUA	5	4	5	9	0	0	0	0	0	0	1	1	0	0	0	0	1	1	0	0	0	0	0	1	-13.9	0	-38.7	-1.3	-0.9	-2.1	-2.2	-2.4	-2.1	-2.2	-2.1	-1.3	-2.1	-2.2	-2.1	-3.3	-2.2	-0.9	-2.4	-3.3	-2.4	1
mmu-miR-23a:46-66	46	66	AUCACAUUGCCAGGGAUUUCC	5	6	4	6	0	0	0	0	0	1	0	0	0	0	0	0	1	0	1	0	0	0	0	1	-7.1	-1	-38.4	-1.1	-2.4	-2.1	-2.2	-2.1	-1.1	-0.9	-2.1	-3.4	-3.3	-2.1	-2.1	-3.3	-3.3	-2.4	-1.1	-0.9	-0.9	0
mmu-miR-23b:46-66	46	66	AUCACAUUGCCAGGGAUUACC	6	6	4	5	0	0	0	1	0	1	0	0	0	0	0	0	1	0	1	0	0	0	1	1	-4.5	-0.3	-38.6	-1.1	-2.4	-2.1	-2.2	-2.1	-1.1	-0.9	-2.1	-3.4	-3.3	-2.1	-2.1	-3.3	-3.3	-2.4	-1.1	-0.9	-1.3	0
mmu-miR-24:44-65	44	65	UGGCUCAGUUCAGCAGGAACAG	6	5	7	4	0	0	1	1	0	0	0	0	0	0	1	1	0	1	0	0	0	0	2	1	-10.3	-3.2	-43.7	-2.1	-3.3	-3.4	-2.1	-2.4	-2.1	-2.1	-2.2	-0.9	-2.4	-2.1	-2.1	-3.4	-2.1	-2.1	-3.3	-2.4	-0.9	1
mmu-miR-24:61-82	61	82	UGGCUCAGUUCAGCAGGAACAG	6	5	7	4	0	0	1	1	0	0	0	0	0	0	1	1	0	1	0	0	0	0	2	1	-10.3	-3.2	-43.7	-2.1	-3.3	-3.4	-2.1	-2.4	-2.1	-2.1	-2.2	-0.9	-2.4	-2.1	-2.1	-3.4	-2.1	-2.1	-3.3	-2.4	-0.9	1
mmu-miR-25:52-73	52	73	CAUUGCACUUGUCUCGGUCUGA	3	6	5	8	0	0	0	0	1	0	0	0	1	0	0	0	0	0	0	1	0	1	1	1	-8	0	-40.9	-2.1	-1.1	-0.9	-2.1	-3.4	-2.1	-2.2	-2.1	-0.9	-2.1	-2.2	-2.4	-2.1	-2.4	-2.4	-3.3	-2.2	-2.4	0
mmu-miR-26a:14-34	14	34	UUCAAGUAAUCCAGGAUAGGC	7	4	5	5	1	0	1	0	0	0	0	0	0	0	0	0	1	1	1	0	0	0	0	2	-8.9	0	-36.6	-0.9	-2.4	-2.1	-0.9	-2.1	-2.2	-1.3	-0.9	-1.1	-2.4	-3.3	-2.1	-2.1	-3.3	-2.4	-1.1	-1.3	-2.1	2
mmu-miR-26a:16-36	16	36	UUCAAGUAAUCCAGGAUAGGC	7	4	5	5	1	0	1	0	0	0	0	0	0	0	0	0	1	1	1	0	0	0	0	2	-8.9	0	-36.6	-0.9	-2.4	-2.1	-0.9	-2.1	-2.2	-1.3	-0.9	-1.1	-2.4	-3.3	-2.1	-2.1	-3.3	-2.4	-1.1	-1.3	-2.1	2
mmu-miR-26b:15-36	15	36	UUCAAGUAAUUCAGGAUAGGUU	7	2	5	8	1	0	1	0	0	0	0	0	0	0	0	0	1	1	1	0	0	0	0	2	-3.1	0	-33.9	-0.9	-2.4	-2.1	-0.9	-2.1	-2.2	-1.3	-0.9	-1.1	-0.9	-2.4	-2.1	-2.1	-3.3	-2.4	-1.1	-1.3	-2.1	2
mmu-miR-27a:56-76	56	76	UUCACAGUGGCUAAGUUCCGC	4	6	5	6	0	0	0	0	0	1	0	1	1	0	0	0	0	1	1	0	0	0	0	3	-7.6	-2	-39.7	-0.9	-2.4	-2.1	-2.2	-2.1	-2.1	-2.2	-2.1	-3.3	-3.4	-2.1	-1.3	-0.9	-2.1	-2.2	-0.9	-2.4	-3.3	1
mmu-miR-27b:49-69	48	68	UUCACAGUGGCUAAGUUCUGC	4	5	5	7	0	0	0	0	0	1	0	1	0	0	0	0	0	1	1	0	0	0	0	2	-9.1	-0.1	-38.2	-0.9	-2.4	-2.1	-2.2	-2.1	-2.1	-2.2	-2.1	-3.3	-3.4	-2.1	-1.3	-0.9	-2.1	-2.2	-0.9	-2.4	-2.1	1
mmu-miR-28:14-35	14	35	AAGGAGCUCACAGUCUAUUGAG	7	4	6	5	1	1	0	0	0	0	0	0	0	0	0	1	0	0	0	0	0	1	0	0	-10	-1.4	-39.7	-0.9	-2.1	-3.3	-2.4	-2.1	-3.4	-2.1	-2.4	-2.1	-2.2	-2.1	-2.1	-2.2	-2.4	-2.1	-1.3	-1.1	-0.9	1
mmu-miR-290:15-37	15	37	CUCAAACUAUGGGGGCACUUUUU	5	5	5	8	1	1	0	0	1	0	0	1	0	0	0	0	1	0	1	0	0	0	1	1	-5.4	-1.7	-39.7	-2.1	-2.4	-2.1	-0.9	-0.9	-2.2	-2.1	-1.3	-1.1	-2.1	-3.3	-3.3	-3.3	-3.3	-3.4	-2.1	-2.2	-2.1	2
mmu-miR-291-3p:50-72	50	72	AAAGUGCUUCCACUUUGUGUGCC	4	6	5	8	0	0	0	0	0	0	0	0	0	0	0	0	0	0	0	0	0	1	0	0	-10.2	-3.5	-41.8	-0.9	-0.9	-2.1	-2.2	-2.1	-3.4	-2.1	-0.9	-2.4	-3.3	-2.1	-2.2	-2.1	-0.9	-0.9	-2.1	-2.2	-2.1	2
mmu-miR-291-5p:14-35	14	35	CAUCAAAGUGGAGGCCCUCUCU	5	7	5	5	1	0	0	0	1	0	1	0	1	0	0	0	1	0	0	1	0	0	1	1	-15.1	-1.9	-44	-2.1	-1.1	-2.4	-2.1	-0.9	-0.9	-2.1	-2.2	-2.1	-3.3	-2.4	-2.1	-3.3	-3.4	-3.3	-3.3	-2.1	-2.4	2
mmu-miR-292-3p:51-73	51	73	AAGUGCCGCCAGGUUUUGAGUGU	4	4	8	7	0	0	0	1	0	0	0	0	0	0	0	1	0	0	0	0	0	1	1	0	-8.3	-2.2	-44.5	-0.9	-2.1	-2.2	-2.1	-3.4	-3.3	-2.4	-3.4	-3.3	-2.1	-2.1	-3.3	-2.2	-0.9	-0.9	-0.9	-2.1	-2.4	1
mmu-miR-292-5p:12-33	12	33	ACUCAAACUGGGGGCUCUUUUG	4	5	6	7	1	0	0	0	0	0	1	0	0	0	0	0	1	0	0	1	0	0	0	0	-13.1	-1.6	-40.9	-2.2	-2.1	-2.4	-2.1	-0.9	-0.9	-2.2	-2.1	-2.1	-3.3	-3.3	-3.3	-3.3	-3.4	-2.1	-2.4	-2.1	-0.9	2
mmu-miR-293:48-69	48	69	AGUGCCGCAGAGUUUGUAGUGU	4	3	8	7	0	0	1	0	0	1	0	0	0	0	1	0	0	0	0	1	1	1	1	1	-13.5	-1.3	-41.7	-2.1	-2.2	-2.1	-3.4	-3.3	-2.4	-3.4	-2.1	-2.1	-2.4	-2.1	-2.2	-0.9	-0.9	-2.1	-2.2	-1.3	-2.1	0
mmu-miR-294:51-72	51	72	AAAGUGCUUCCCUUUUGUGUGU	3	4	5	10	0	0	0	0	0	0	0	0	0	0	0	0	0	0	0	0	1	1	0	1	-6.7	0	-37.2	-0.9	-0.9	-2.1	-2.2	-2.1	-3.4	-2.1	-0.9	-2.4	-3.3	-3.3	-2.1	-0.9	-0.9	-0.9	-2.1	-2.2	-2.1	2
mmu-miR-295:43-65	43	65	AAAGUGCUACUACUUUUGAGUCU	6	4	4	9	0	0	0	1	0	0	0	0	0	0	0	0	0	0	0	0	0	1	1	0	-8.5	-1.3	-36.8	-0.9	-0.9	-2.1	-2.2	-2.1	-3.4	-2.1	-1.3	-2.2	-2.1	-1.3	-2.2	-2.1	-0.9	-0.9	-0.9	-2.1	-2.4	2
mmu-miR-296:13-33	13	33	AGGGCCCCCCCUCAAUCCUGU	3	10	4	4	0	0	0	0	0	1	1	1	0	0	1	1	0	0	0	0	0	0	1	0	-13.5	-3.4	-48.5	-2.1	-3.3	-3.3	-3.4	-3.3	-3.3	-3.3	-3.3	-3.3	-3.3	-2.1	-2.4	-2.1	-0.9	-1.1	-2.4	-3.3	-2.1	1
mmu-miR-297:15-35	15	35	AUGUAUGUGUGCAUGUGCAUG	4	2	7	8	1	0	0	1	0	0	0	1	0	0	0	1	0	0	1	0	0	1	1	1	-23.6	-5	-36.1	-1.1	-2.1	-2.2	-1.3	-1.1	-2.1	-2.2	-2.1	-2.2	-2.1	-3.4	-2.1	-1.1	-2.1	-2.2	-2.1	-3.4	-2.1	0
mmu-miR-297:36-56	36	56	AUGUAUGUGUGCAUGUGCAUG	4	2	7	8	1	0	0	1	0	0	0	1	0	0	0	1	0	0	1	0	0	1	1	1	-23.6	-5	-36.1	-1.1	-2.1	-2.2	-1.3	-1.1	-2.1	-2.2	-2.1	-2.2	-2.1	-3.4	-2.1	-1.1	-2.1	-2.2	-2.1	-3.4	-2.1	0
mmu-miR-298:11-32	11	32	GGCAGAGGAGGGCUGUUCUUCC	3	5	9	5	0	0	0	0	0	0	0	1	0	1	1	0	0	0	0	0	0	1	2	0	-16.7	-6.9	-47.5	-3.3	-3.4	-2.1	-2.1	-2.4	-2.1	-3.3	-2.4	-2.1	-3.3	-3.3	-3.4	-2.1	-2.1	-2.2	-0.9	-2.4	-2.1	0
mmu-miR-299:7-28	7	28	UGGUUUACCGUCCCACAUACAU	5	7	3	7	0	1	0	1	0	0	0	0	0	0	1	1	0	1	0	0	0	0	2	1	-10.3	-1.3	-39.9	-2.1	-3.3	-2.2	-0.9	-0.9	-1.3	-2.2	-3.3	-2.4	-2.2	-2.4	-3.3	-3.3	-2.1	-2.2	-2.1	-1.1	-1.3	0
mmu-miR-29a:54-74	54	74	UAGCACCAUCUGAAAUCGGUU	6	5	4	6	1	0	0	0	0	0	1	0	0	0	0	1	0	1	0	0	0	0	0	1	-5.7	-0.7	-36.6	-1.3	-2.1	-3.4	-2.1	-2.2	-3.3	-2.1	-1.1	-2.4	-2.1	-2.1	-2.4	-0.9	-0.9	-1.1	-2.4	-2.4	-3.3	2
mmu-miR-29b:47-69	47	69	UAGCACCAUUUGAAAUCAGUGUU	7	4	4	8	1	0	1	0	0	0	1	0	0	0	0	1	0	1	0	0	0	0	0	1	-11.9	-1.6	-36.7	-1.3	-2.1	-3.4	-2.1	-2.2	-3.3	-2.1	-1.1	-0.9	-0.9	-2.1	-2.4	-0.9	-0.9	-1.1	-2.4	-2.1	-2.1	2
mmu-miR-29b:52-74	52	74	UAGCACCAUUUGAAAUCAGUGUU	7	4	4	8	1	0	1	0	0	0	1	0	0	0	0	1	0	1	0	0	0	0	0	1	-11.9	-1.6	-36.7	-1.3	-2.1	-3.4	-2.1	-2.2	-3.3	-2.1	-1.1	-0.9	-0.9	-2.1	-2.4	-0.9	-0.9	-1.1	-2.4	-2.1	-2.1	2
mmu-miR-29c:54-73	54	73	UAGCACCAUUUGAAAUCGGU	6	4	4	6	1	0	0	0	0	0	1	0	0	0	0	1	0	1	0	0	0	0	0	1	-9.5	-0.3	-33	-1.3	-2.1	-3.4	-2.1	-2.2	-3.3	-2.1	-1.1	-0.9	-0.9	-2.1	-2.4	-0.9	-0.9	-1.1	-2.4	-2.4	-3.3	2
mmu-miR-300:51-72	51	72	UAUGCAAGGGCAAGCUCUCUUC	5	6	5	6	0	0	0	0	0	1	1	0	1	0	0	0	1	1	0	1	0	0	0	2	-12.7	-2.4	-41.8	-1.3	-1.1	-2.1	-3.4	-2.1	-0.9	-2.1	-3.3	-3.3	-3.4	-2.1	-0.9	-2.1	-3.4	-2.1	-2.4	-2.1	-2.4	2
mmu-miR-301:51-73	50	72	CAGUGCAAUAGUAUUGUCAAAGC	8	4	5	6	0	0	0	1	1	0	0	1	0	0	0	1	0	0	0	0	0	1	2	0	-12.8	-4.1	-36.9	-2.1	-2.1	-2.2	-2.1	-3.4	-2.1	-0.9	-1.1	-1.3	-2.1	-2.2	-1.3	-1.1	-0.9	-2.1	-2.2	-2.4	-2.1	3
mmu-miR-302:44-66	44	66	UAAGUGCUUCCAUGUUUUGGUGA	4	3	6	10	0	0	0	0	0	0	0	0	0	0	0	0	1	1	0	0	1	0	0	2	-8	-1.6	-38.9	-1.3	-0.9	-2.1	-2.2	-2.1	-3.4	-2.1	-0.9	-2.4	-3.3	-2.1	-1.1	-2.1	-2.2	-0.9	-0.9	-0.9	-2.1	1
mmu-miR-30a-3p:47-68	47	68	CUUUCAGUCGGAUGUUUGCAGC	3	5	6	8	0	0	0	0	1	1	0	0	1	0	0	0	1	0	1	1	1	0	1	3	-6.3	0	-39.4	-2.1	-0.9	-0.9	-2.4	-2.1	-2.1	-2.2	-2.4	-2.4	-3.3	-2.4	-1.1	-2.1	-2.2	-0.9	-0.9	-2.1	-3.4	0
mmu-miR-30a-5p:6-27	6	27	UGUAAACAUCCUCGACUGGAAG	7	5	5	5	1	0	0	0	0	0	0	0	0	0	1	0	1	1	0	1	0	0	1	1	-8.5	-2.9	-38.8	-2.1	-2.2	-1.3	-0.9	-0.9	-2.2	-2.1	-1.1	-2.4	-3.3	-2.1	-2.4	-2.4	-2.4	-2.2	-2.1	-2.1	-3.3	3
mmu-miR-30b:2-23	2	23	UGUAAACAUCCUACACUCAGCU	7	7	2	6	1	0	0	1	0	0	0	1	0	0	1	0	0	1	0	1	0	0	2	1	-3.5	-0.2	-38.5	-2.1	-2.2	-1.3	-0.9	-0.9	-2.2	-2.1	-1.1	-2.4	-3.3	-2.1	-1.3	-2.2	-2.1	-2.2	-2.1	-2.4	-2.1	2
mmu-miR-30c:14-36	14	36	UGUAAACAUCCUACACUCUCAGC	7	8	2	6	1	0	0	0	0	0	0	1	0	0	1	0	0	1	0	1	0	0	1	1	-3.5	-0.2	-40.9	-2.1	-2.2	-1.3	-0.9	-0.9	-2.2	-2.1	-1.1	-2.4	-3.3	-2.1	-1.3	-2.2	-2.1	-2.2	-2.1	-2.4	-2.1	2
mmu-miR-30c:17-39	17	39	UGUAAACAUCCUACACUCUCAGC	7	8	2	6	1	0	0	0	0	0	0	1	0	0	1	0	0	1	0	1	0	0	1	1	-3.5	-0.2	-40.9	-2.1	-2.2	-1.3	-0.9	-0.9	-2.2	-2.1	-1.1	-2.4	-3.3	-2.1	-1.3	-2.2	-2.1	-2.2	-2.1	-2.4	-2.1	2
mmu-miR-30d:12-33	12	33	UGUAAACAUCCCCGACUGGAAG	7	6	5	4	1	0	0	0	0	0	0	0	0	0	1	0	1	1	0	1	0	0	1	1	-5.2	-1.7	-40.9	-2.1	-2.2	-1.3	-0.9	-0.9	-2.2	-2.1	-1.1	-2.4	-3.3	-3.3	-3.3	-2.4	-2.4	-2.2	-2.1	-2.1	-3.3	3
mmu-miR-30e*:59-79	59	79	CUUUCAGUCGGAUGUUUACAG	4	4	5	8	0	0	1	0	1	1	0	0	1	0	0	0	1	0	1	1	1	0	1	3	-5.4	0	-34	-2.1	-0.9	-0.9	-2.4	-2.1	-2.1	-2.2	-2.4	-2.4	-3.3	-2.4	-1.1	-2.1	-2.2	-0.9	-0.9	-1.3	-2.2	0
mmu-miR-30e:17-36	17	36	UGUAAACAUCCUUGACUGGA	6	4	4	6	1	0	0	0	0	0	0	0	0	0	1	0	1	1	0	1	1	0	1	2	-5.1	-2.1	-34	-2.1	-2.2	-1.3	-0.9	-0.9	-2.2	-2.1	-1.1	-2.4	-3.3	-2.1	-0.9	-2.1	-2.4	-2.2	-2.1	-2.1	-3.3	2
mmu-miR-31:28-49	28	49	AGGCAAGAUGCUGGCAUAGCUG	6	4	8	4	1	0	1	0	0	0	0	0	0	0	1	1	1	0	0	0	0	0	1	0	-18	-2.6	-43.9	-2.1	-3.3	-3.4	-2.1	-0.9	-2.1	-2.4	-1.1	-2.1	-3.4	-2.1	-2.1	-3.3	-3.4	-2.1	-1.1	-1.3	-2.1	1
mmu-miR-32:6-26	6	26	UAUUGCACAUUACUAAGUUGC	6	4	3	8	0	0	0	0	0	0	0	0	0	0	0	0	0	1	0	1	0	1	0	1	-8.2	0	-31.6	-1.3	-1.1	-0.9	-2.1	-3.4	-2.1	-2.2	-2.1	-1.1	-0.9	-1.3	-2.2	-2.1	-1.3	-0.9	-2.1	-2.2	-0.9	1
mmu-miR-320:48-70	48	70	AAAAGCUGGGUUGAGAGGGCGAA	8	2	10	3	0	0	0	0	0	0	0	0	0	0	0	0	0	0	0	0	0	0	0	0	-7.2	-1.2	-44.8	-0.9	-0.9	-0.9	-2.1	-3.4	-2.1	-2.1	-3.3	-3.3	-2.2	-0.9	-2.1	-2.4	-2.1	-2.4	-2.1	-3.3	-3.3	4
mmu-miR-322-3p:61-80	61	80	AAACAUGAAGCGCUGCAACA	9	5	4	2	1	1	1	0	0	0	0	0	1	0	0	0	0	0	0	0	0	1	0	1	-11.9	0	-34.7	-0.9	-0.9	-2.2	-2.1	-1.1	-2.1	-2.4	-0.9	-2.1	-3.4	-2.4	-3.4	-2.1	-2.1	-3.4	-2.1	-0.9	-2.2	4
mmu-miR-322-5p:23-44	23	44	CAGCAGCAAUUCAUGUUUUGGA	6	4	5	7	1	0	0	0	1	0	0	0	0	0	0	1	0	0	0	0	0	1	1	0	-8.7	-1.4	-36.5	-2.1	-2.1	-3.4	-2.1	-2.1	-3.4	-2.1	-0.9	-1.1	-0.9	-2.4	-2.1	-1.1	-2.1	-2.2	-0.9	-0.9	-0.9	1
mmu-miR-323:50-71	50	71	GCACAUUACACGGUCGACCUCU	5	8	4	5	1	1	0	0	0	0	0	1	1	1	0	0	0	0	0	0	0	1	1	1	-15.6	-1.1	-42.7	-3.4	-2.1	-2.2	-2.1	-1.1	-0.9	-1.3	-2.2	-2.1	-2.2	-2.4	-3.3	-2.2	-2.4	-2.4	-2.4	-2.2	-3.3	0
mmu-miR-324-3p:53-74	53	74	CCACUGCCCCAGGUGCUGCUGG	2	9	7	4	0	0	0	0	1	0	0	0	1	0	0	0	0	0	0	0	0	1	1	1	-14.4	-3.8	-51.3	-3.3	-2.1	-2.2	-2.1	-2.1	-3.4	-3.3	-3.3	-3.3	-2.1	-2.1	-3.3	-2.2	-2.1	-3.4	-2.1	-2.1	-3.4	0
mmu-miR-324-5p:18-39	18	39	CGCAUCCCCUAGGGCAUUGGUG	3	7	7	5	0	0	0	0	1	0	0	0	0	0	1	0	1	0	0	0	0	0	2	0	-17.8	-2.3	-46.5	-2.4	-3.4	-2.1	-1.1	-2.4	-3.3	-3.3	-3.3	-2.1	-1.3	-2.1	-3.3	-3.3	-3.4	-2.1	-1.1	-0.9	-2.1	0
mmu-miR-325:16-38	16	38	CCUAGUAGGUGCUCAGUAAGUGU	5	4	7	7	0	0	1	1	1	0	0	0	0	0	0	0	0	0	0	1	1	0	2	1	-12.5	0	-43	-3.3	-2.1	-1.3	-2.1	-2.2	-1.3	-2.1	-3.3	-2.2	-2.1	-3.4	-2.1	-2.4	-2.1	-2.1	-2.2	-1.3	-0.9	1
mmu-miR-326:60-80	60	80	CCUCUGGGCCCUUCCUCCAGU	1	10	4	6	0	0	0	1	1	0	1	1	0	0	0	0	0	0	0	1	1	0	2	1	-13.7	-6.2	-47.4	-3.3	-2.1	-2.4	-2.1	-2.1	-3.3	-3.3	-3.4	-3.3	-3.3	-2.1	-0.9	-2.4	-3.3	-2.1	-2.4	-3.3	-2.1	0
mmu-miR-328:61-82	61	82	CUGGCCCUCUCUGCCCUUCCGU	0	11	4	7	0	0	0	0	1	1	0	0	1	0	0	1	0	0	1	0	0	0	1	2	-6.7	-2.4	-49.9	-2.1	-2.1	-3.3	-3.4	-3.3	-3.3	-2.1	-2.4	-2.1	-2.4	-2.1	-2.1	-3.4	-3.3	-3.3	-2.1	-0.9	-2.4	0
mmu-miR-329:61-82	61	82	AACACACCCAGCUAACCUUUUU	7	8	1	6	0	0	0	0	0	1	1	0	0	0	0	0	0	0	0	0	1	0	0	1	-4	0	-37.3	-0.9	-2.2	-2.1	-2.2	-2.1	-2.2	-3.3	-3.3	-2.1	-2.1	-3.4	-2.1	-1.3	-0.9	-2.2	-3.3	-2.1	-0.9	2
mmu-miR-33:6-24	6	24	GUGCAUUGUAGUUGCAUUG	3	2	6	8	1	0	0	0	0	0	0	0	0	1	0	1	1	0	1	0	1	0	1	2	-11.2	-3.8	-30.2	-2.2	-2.1	-3.4	-2.1	-1.1	-0.9	-2.1	-2.2	-1.3	-2.1	-2.2	-0.9	-2.1	-3.4	-2.1	-1.1	-0.9	-2.1	0
mmu-miR-330:61-83	61	83	GCAAAGCACAGGGCCUGCAGAGA	8	6	8	1	1	0	0	1	0	0	0	1	0	1	0	0	0	0	0	0	0	0	2	0	-13.9	-3.3	-49.2	-3.4	-2.1	-0.9	-0.9	-2.1	-3.4	-2.1	-2.2	-2.1	-2.1	-3.3	-3.3	-3.4	-3.3	-2.1	-2.1	-3.4	-2.1	2
mmu-miR-331:61-81	61	81	GCCCCUGGGCCUAUCCUAGAA	4	8	5	4	0	0	1	0	0	1	0	0	0	1	0	0	0	0	0	0	0	1	1	0	-15.3	-4.8	-45.7	-3.4	-3.3	-3.3	-3.3	-2.1	-2.1	-3.3	-3.3	-3.4	-3.3	-2.1	-1.3	-1.1	-2.4	-3.3	-2.1	-1.3	-2.1	1
mmu-miR-335:16-38	16	38	UCAAGAGCAAUAACGAAAAAUGU	12	3	4	4	0	1	1	1	0	0	0	0	0	0	0	0	0	1	0	0	0	0	1	1	-1.6	0	-33.6	-2.4	-2.1	-0.9	-2.1	-2.4	-2.1	-3.4	-2.1	-0.9	-1.1	-1.3	-0.9	-2.2	-2.4	-2.4	-0.9	-0.9	-0.9	7
mmu-miR-337:61-83	61	83	UUCAGCUCCUAUAUGAUGCCUUU	4	6	3	10	0	0	0	0	0	0	0	0	1	0	0	0	0	1	1	0	0	1	0	3	-6.6	-0.5	-39.8	-0.9	-2.4	-2.1	-2.1	-3.4	-2.1	-2.4	-3.3	-2.1	-1.3	-1.1	-1.3	-1.1	-2.1	-2.4	-1.1	-2.1	-3.4	0
mmu-miR-338:61-83	61	83	UCCAGCAUCAGUGAUUUUGUUGA	5	4	5	9	0	0	0	0	0	0	0	0	0	0	0	0	0	1	0	0	0	0	0	1	-12.9	-3.3	-39.2	-2.4	-3.3	-2.1	-2.1	-3.4	-2.1	-1.1	-2.4	-2.1	-2.1	-2.2	-2.1	-2.4	-1.1	-0.9	-0.9	-0.9	-2.1	0
mmu-miR-339:16-36	16	36	UCCCUGUCCUCCAGGAGCUCA	3	9	4	5	0	0	0	0	0	0	0	1	0	0	0	0	1	1	0	0	0	0	0	1	-13.8	-4.3	-46.8	-2.4	-3.3	-3.3	-2.1	-2.1	-2.2	-2.4	-3.3	-2.1	-2.4	-3.3	-2.1	-2.1	-3.3	-2.4	-2.1	-3.4	-2.1	0
mmu-miR-340:61-83	61	83	UCCGUCUCAGUUACUUUAUAGCC	4	7	3	9	0	0	1	0	0	0	0	0	0	0	0	0	0	1	0	0	0	0	0	1	-2.6	0	-40.3	-2.4	-3.3	-2.4	-2.2	-2.4	-2.1	-2.4	-2.1	-2.1	-2.2	-0.9	-1.3	-2.2	-2.1	-0.9	-0.9	-1.3	-1.1	0
mmu-miR-341:61-81	61	81	UCGAUCGGUCGGUCGGUCAGU	2	5	8	6	0	0	0	1	0	0	0	1	0	0	0	1	0	1	0	0	1	0	1	2	-24.7	-6	-43.9	-2.4	-2.4	-2.4	-1.1	-2.4	-2.4	-3.3	-2.2	-2.4	-2.4	-3.3	-2.2	-2.4	-2.4	-3.3	-2.2	-2.4	-2.1	0
mmu-miR-342:61-84	61	84	UCUCACACAGAAAUCGCACCCGUC	7	10	3	4	1	0	1	0	0	0	1	0	1	0	0	0	0	1	0	1	0	1	0	2	-2	0	-47	-2.4	-2.1	-2.4	-2.1	-2.2	-2.1	-2.2	-2.1	-2.1	-2.4	-0.9	-0.9	-1.1	-2.4	-2.4	-3.4	-2.1	-2.2	2
mmu-miR-344:61-83	61	83	UGAUCUAGCCAAAGCCUGACUGU	6	6	5	6	0	0	0	1	0	1	0	0	0	0	1	0	1	1	0	0	0	0	2	1	-5.3	-1.2	-44	-2.1	-2.4	-1.1	-2.4	-2.1	-1.3	-2.1	-3.4	-3.3	-2.1	-0.9	-0.9	-2.1	-3.4	-3.3	-2.1	-2.1	-2.4	2
mmu-miR-345:16-36	16	36	UGCUGACCCCUAGUCCAGUGC	3	8	5	5	0	1	0	0	0	0	0	0	0	0	1	0	0	1	0	0	0	1	1	1	-9.2	-3.3	-45.4	-2.1	-3.4	-2.1	-2.1	-2.4	-2.2	-3.3	-3.3	-3.3	-2.1	-1.3	-2.1	-2.2	-2.4	-3.3	-2.1	-2.1	-2.2	0
mmu-miR-346:16-38	16	38	UGUCUGCCCGAGUGCCUGCCUCU	1	9	6	7	0	0	0	0	0	0	0	0	1	0	1	0	1	1	0	1	1	0	1	3	-10.8	-2.3	-52.2	-2.1	-2.2	-2.4	-2.1	-2.1	-3.4	-3.3	-3.3	-2.4	-2.4	-2.1	-2.2	-2.1	-3.4	-3.3	-2.1	-2.1	-3.4	0
mmu-miR-34a:20-42	20	42	UGGCAGUGUCUUAGCUGGUUGUU	2	3	8	10	1	0	0	0	0	0	0	0	0	0	1	1	1	1	0	0	0	0	1	1	-10.8	-3.6	-43.4	-2.1	-3.3	-3.4	-2.1	-2.1	-2.2	-2.1	-2.2	-2.4	-2.1	-0.9	-1.3	-2.1	-3.4	-2.1	-2.1	-3.3	-2.2	0
mmu-miR-34b:13-35	13	35	UAGGCAGUGUAAUUAGCUGAUUG	6	2	7	8	0	0	0	0	0	1	1	0	0	0	0	1	0	1	0	0	1	1	0	2	-13.8	-2.9	-38.4	-1.3	-2.1	-3.3	-3.4	-2.1	-2.1	-2.2	-2.1	-2.2	-1.3	-0.9	-1.1	-0.9	-1.3	-2.1	-3.4	-2.1	-2.1	1
mmu-miR-34c:13-35	13	35	AGGCAGUGUAGUUAGCUGAUUGC	5	3	8	7	1	0	0	1	0	0	0	0	0	0	1	1	0	0	0	0	1	0	2	1	-21.2	-4.7	-42.8	-2.1	-3.3	-3.4	-2.1	-2.1	-2.2	-2.1	-2.2	-1.3	-2.1	-2.2	-0.9	-1.3	-2.1	-3.4	-2.1	-2.1	-2.4	0
mmu-miR-350:61-83	61	83	UUCACAAAGCCCAUACACUUUCA	8	8	1	6	0	1	0	0	0	1	0	1	0	0	0	0	0	1	1	0	0	1	0	2	-0.7	0	-38.9	-0.9	-2.4	-2.1	-2.2	-2.1	-0.9	-0.9	-2.1	-3.4	-3.3	-3.3	-2.1	-1.1	-1.3	-2.2	-2.1	-2.2	-2.1	2
mmu-miR-351:16-39	16	39	UCCCUGAGGAGCCCUUUGAGCCUG	3	8	7	6	0	0	0	1	0	0	0	0	0	0	0	0	0	1	0	0	0	0	1	1	-11.5	-1.4	-52.8	-2.4	-3.3	-3.3	-2.1	-2.1	-2.4	-2.1	-3.3	-2.4	-2.1	-3.4	-3.3	-3.3	-2.1	-0.9	-0.9	-2.1	-2.4	0
mmu-miR-361:6-27	6	27	UUAUCAGAAUCUCCAGGGGUAC	6	5	5	6	0	0	0	0	0	1	0	0	0	0	0	0	0	1	1	0	0	0	0	2	-9.3	-1.6	-40.2	-0.9	-1.3	-1.1	-2.4	-2.1	-2.1	-2.4	-0.9	-1.1	-2.4	-2.1	-2.4	-3.3	-2.1	-2.1	-3.3	-3.3	-3.3	1
mmu-miR-362:5-27	5	27	AAUCCUUGGAACCUAGGUGUGAA	7	4	6	6	0	0	0	0	0	1	0	0	0	0	0	0	0	0	0	1	0	1	0	0	-12.9	-2.3	-41.5	-0.9	-1.1	-2.4	-3.3	-2.1	-0.9	-2.1	-3.3	-2.4	-0.9	-2.2	-3.3	-2.1	-1.3	-2.1	-3.3	-2.2	-2.1	3
mmu-miR-363:51-72	51	72	AUUGCACGGUAUCCAUCUGUAA	6	5	4	7	0	0	0	0	0	1	1	0	0	0	0	0	0	0	1	1	0	0	0	1	-8.1	-2.2	-37.9	-1.1	-0.9	-2.1	-3.4	-2.1	-2.2	-2.4	-3.3	-2.2	-1.3	-1.1	-2.4	-3.3	-2.1	-1.1	-2.4	-2.1	-2.1	1
mmu-miR-365:47-68	47	68	UAAUGCCCCUAAAAAUCCUUAU	8	6	1	7	0	0	0	0	0	0	1	1	0	0	0	0	0	1	0	0	0	0	0	1	-0.1	0	-33.8	-1.3	-0.9	-1.1	-2.1	-3.4	-3.3	-3.3	-3.3	-2.1	-1.3	-0.9	-0.9	-0.9	-0.9	-1.1	-2.4	-3.3	-2.1	5
mmu-miR-366:44-65	44	65	UAACCUGUUGAACAACUGAACC	8	6	3	5	0	0	0	1	0	1	0	0	0	0	0	0	0	1	0	0	0	0	1	1	-7.1	0	-36.7	-1.3	-0.9	-2.2	-3.3	-2.1	-2.1	-2.2	-0.9	-2.1	-2.4	-0.9	-2.2	-2.1	-0.9	-2.2	-2.1	-2.1	-2.4	4
mmu-miR-370:48-70	48	70	GCCUGCUGGGGUGGAACCUGGUU	2	5	10	6	0	0	0	0	0	0	1	1	0	1	0	0	1	0	0	0	0	0	1	0	-14.1	-6.8	-51.3	-3.4	-3.3	-2.1	-2.1	-3.4	-2.1	-2.1	-3.3	-3.3	-3.3	-2.2	-2.1	-3.3	-2.4	-0.9	-2.2	-3.3	-2.1	1
mmu-miR-375:40-61	40	61	UUUGUUCGUUCGGCUCGCGUGA	1	5	7	9	0	0	0	0	0	0	0	1	0	0	0	0	0	1	1	1	0	0	0	2	-10.5	0	-41.7	-0.9	-0.9	-2.1	-2.2	-0.9	-2.4	-2.4	-2.2	-0.9	-2.4	-2.4	-3.3	-3.4	-2.1	-2.4	-2.4	-3.4	-2.4	0
mmu-miR-376a:44-64	44	64	AUCGUAGAGGAAAAUCCACGU	8	4	5	4	0	0	1	0	0	0	1	0	1	0	0	0	0	0	1	0	0	0	0	2	-6.7	-2.3	-36	-1.1	-2.4	-2.4	-2.2	-1.3	-2.1	-2.4	-2.1	-3.3	-2.4	-0.9	-0.9	-0.9	-1.1	-2.4	-3.3	-2.1	-2.2	3
mmu-miR-376b:51-72	51	72	AUCAUAGAGGAACAUCCACUUU	8	5	3	6	0	0	1	0	0	0	1	0	1	0	0	0	0	0	1	0	0	0	0	2	-7.5	-1.7	-36.4	-1.1	-2.4	-2.1	-1.1	-1.3	-2.1	-2.4	-2.1	-3.3	-2.4	-0.9	-2.2	-2.1	-1.1	-2.4	-3.3	-2.1	-2.2	1
mmu-miR-377:44-65	44	65	AUCACACAAAGGCAACUUUUGU	8	5	3	6	0	0	0	0	0	1	0	0	0	0	0	0	0	0	1	0	0	0	0	1	-11.3	-4.4	-35	-1.1	-2.4	-2.1	-2.2	-2.1	-2.2	-2.1	-0.9	-0.9	-2.1	-3.3	-3.4	-2.1	-0.9	-2.2	-2.1	-0.9	-0.9	3
mmu-miR-378:5-26	5	26	CUCCUGACUCCAGGUCCUGUGU	2	8	5	7	0	0	0	0	1	0	1	0	0	0	0	0	1	0	1	0	0	0	1	1	-13	-4.1	-46.4	-2.1	-2.4	-3.3	-2.1	-2.1	-2.4	-2.2	-2.1	-2.4	-3.3	-2.1	-2.1	-3.3	-2.2	-2.4	-3.3	-2.1	-2.1	0
mmu-miR-379:6-26	6	26	UGGUAGACUAUGGAACGUAGG	6	2	8	5	1	0	0	1	0	0	0	0	0	0	1	1	0	1	0	0	0	0	2	1	-10.3	-2.3	-38.2	-2.1	-3.3	-2.2	-1.3	-2.1	-2.4	-2.2	-2.1	-1.3	-1.1	-2.1	-3.3	-2.4	-0.9	-2.2	-2.4	-2.2	-1.3	1
mmu-miR-380-3p:40-61	40	61	UAUGUAGUAUGGUCCACAUCUU	5	4	4	9	0	0	1	0	0	0	1	0	0	0	0	0	0	1	0	1	1	0	0	2	-7.7	-0.5	-36.8	-1.3	-1.1	-2.1	-2.2	-1.3	-2.1	-2.2	-1.3	-1.1	-2.1	-3.3	-2.2	-2.4	-3.3	-2.1	-2.2	-2.1	-1.1	0
mmu-miR-380-5p:5-26	5	26	UGGUUGACCAUAGAACAUGCGC	6	5	6	5	0	1	0	0	0	0	0	0	0	0	1	1	0	1	0	0	0	0	1	1	-15.2	-1.8	-41	-2.1	-3.3	-2.2	-0.9	-2.1	-2.4	-2.2	-3.3	-2.1	-1.1	-1.3	-2.1	-2.4	-0.9	-2.2	-2.1	-1.1	-2.1	1
mmu-miR-381:49-70	49	70	UAUACAAGGGCAAGCUCUCUGU	6	5	5	6	0	0	0	0	0	1	1	0	1	0	0	0	1	1	0	1	0	0	0	2	-16.6	-3.6	-40.8	-1.3	-1.1	-1.3	-2.2	-2.1	-0.9	-2.1	-3.3	-3.3	-3.4	-2.1	-0.9	-2.1	-3.4	-2.1	-2.4	-2.1	-2.4	2
mmu-miR-382:11-32	11	32	GAAGUUGUUCGUGGUGGAUUCG	3	2	9	8	0	0	1	0	0	0	0	0	0	1	0	0	1	0	0	0	0	0	1	0	-5.7	-0.8	-38.8	-2.4	-0.9	-2.1	-2.2	-0.9	-2.1	-2.2	-0.9	-2.4	-2.4	-2.2	-2.1	-3.3	-2.2	-2.1	-3.3	-2.4	-1.1	1
mmu-miR-383:4-25	4	25	AGAUCAGAAGGUGACUGUGGCU	6	3	8	5	0	0	0	0	0	1	0	0	0	0	1	0	0	0	0	0	0	0	1	0	-9.7	-3.5	-43	-2.1	-2.4	-1.1	-2.4	-2.1	-2.1	-2.4	-0.9	-2.1	-3.3	-2.2	-2.1	-2.4	-2.2	-2.1	-2.1	-2.2	-2.1	1
mmu-miR-384:57-76	57	76	AUUCCUAGAAAUUGUUCACA	7	4	2	7	0	0	1	0	0	1	1	0	1	0	0	0	1	0	1	1	1	0	0	3	-4.6	0	-29.3	-1.1	-0.9	-2.4	-3.3	-2.1	-1.3	-2.1	-2.4	-0.9	-0.9	-1.1	-0.9	-2.1	-2.2	-0.9	-2.4	-2.1	-2.2	2
mmu-miR-409:47-69	47	69	GAAUGUUGCUCGGUGAACCCCUU	4	6	6	7	0	1	0	0	0	0	0	1	1	1	0	0	0	0	0	0	0	1	1	1	-7.3	-2.2	-43.9	-2.4	-0.9	-1.1	-2.1	-2.2	-0.9	-2.1	-3.4	-2.1	-2.4	-2.4	-3.3	-2.2	-2.1	-2.4	-0.9	-2.2	-3.3	2
mmu-miR-410:50-71	50	71	AAUAUAACACAGAUGGCCUGUU	8	4	4	6	0	0	0	0	0	0	1	1	0	0	0	0	0	0	0	1	0	1	0	0	-9.1	-2.2	-36.1	-0.9	-1.1	-1.3	-1.1	-1.3	-0.9	-2.2	-2.1	-2.2	-2.1	-2.1	-2.4	-1.1	-2.1	-3.3	-3.4	-3.3	-2.1	2
mmu-miR-411:56-78	56	78	AACACGGUCCACUAACCCUCAGU	7	9	3	4	0	0	0	0	0	1	1	1	0	0	0	0	0	0	0	0	1	0	0	1	-5.2	-1.4	-45.2	-0.9	-2.2	-2.1	-2.2	-2.4	-3.3	-2.2	-2.4	-3.3	-2.1	-2.2	-2.1	-1.3	-0.9	-2.2	-3.3	-3.3	-2.1	2
mmu-miR-412:50-72	50	72	ACUUCACCUGGUCCACUAGCCGU	4	9	4	6	0	0	1	0	0	1	0	0	0	0	0	0	0	0	0	1	0	0	0	0	-8.6	-2.3	-47.6	-2.2	-2.1	-0.9	-2.4	-2.1	-2.2	-3.3	-2.1	-2.1	-3.3	-2.2	-2.4	-3.3	-2.1	-2.2	-2.1	-1.3	-2.1	0
mmu-miR-425:54-74	54	74	AUCGGGAAUGUCGUGUCCGCC	3	6	7	5	0	0	0	0	0	0	1	1	0	0	0	0	0	0	1	0	0	1	0	1	-13.9	-3.8	-43.2	-1.1	-2.4	-2.4	-3.3	-3.3	-2.4	-0.9	-1.1	-2.1	-2.2	-2.4	-2.4	-2.2	-2.1	-2.2	-2.4	-3.3	-2.4	1
mmu-miR-7:19-40	19	40	UGGAAGACUAGUGAUUUUGUUG	5	1	7	9	1	0	0	0	0	0	0	0	0	0	1	1	0	1	0	0	0	0	1	1	-9.9	0	-34.6	-2.1	-3.3	-2.4	-0.9	-2.1	-2.4	-2.2	-2.1	-1.3	-2.1	-2.2	-2.1	-2.4	-1.1	-0.9	-0.9	-0.9	-2.1	1
mmu-miR-7:24-45	24	45	UGGAAGACUAGUGAUUUUGUUG	5	1	7	9	1	0	0	0	0	0	0	0	0	0	1	1	0	1	0	0	0	0	1	1	-9.9	0	-34.6	-2.1	-3.3	-2.4	-0.9	-2.1	-2.4	-2.2	-2.1	-1.3	-2.1	-2.2	-2.1	-2.4	-1.1	-0.9	-0.9	-0.9	-2.1	1
mmu-miR-7b:30-50	30	50	UGGAAGACUUGUGAUUUUGUU	4	1	6	10	1	0	0	0	0	0	0	0	0	0	1	1	0	1	0	0	0	0	1	1	-3.9	0	-32.1	-2.1	-3.3	-2.4	-0.9	-2.1	-2.4	-2.2	-2.1	-0.9	-2.1	-2.2	-2.1	-2.4	-1.1	-0.9	-0.9	-0.9	-2.1	1
mmu-miR-9*:46-66	46	66	UAAAGCUAGAUAACCGAAAGU	10	3	4	4	0	1	1	1	0	0	0	0	0	0	0	0	0	1	0	0	0	0	1	1	-4	0	-32.1	-1.3	-0.9	-0.9	-2.1	-3.4	-2.1	-1.3	-2.1	-2.4	-1.1	-1.3	-0.9	-2.2	-3.3	-2.4	-2.4	-0.9	-0.9	5
mmu-miR-9*:56-76	56	76	UAAAGCUAGAUAACCGAAAGU	10	3	4	4	0	1	1	1	0	0	0	0	0	0	0	0	0	1	0	0	0	0	1	1	-4	0	-32.1	-1.3	-0.9	-0.9	-2.1	-3.4	-2.1	-1.3	-2.1	-2.4	-1.1	-1.3	-0.9	-2.2	-3.3	-2.4	-2.4	-0.9	-0.9	5
mmu-miR-9*:56-76	56	76	UAAAGCUAGAUAACCGAAAGU	10	3	4	4	0	1	1	1	0	0	0	0	0	0	0	0	0	1	0	0	0	0	1	1	-4	0	-32.1	-1.3	-0.9	-0.9	-2.1	-3.4	-2.1	-1.3	-2.1	-2.4	-1.1	-1.3	-0.9	-2.2	-3.3	-2.4	-2.4	-0.9	-0.9	5
mmu-miR-9:16-37	16	37	UCUUUGGUUAUCUAGCUGUAUG	3	3	5	11	0	0	0	0	0	0	0	0	0	0	0	0	0	1	0	1	1	0	0	2	-7.6	-0.5	-35.3	-2.4	-2.1	-0.9	-0.9	-2.1	-3.3	-2.2	-0.9	-1.3	-1.1	-2.4	-2.1	-1.3	-2.1	-3.4	-2.1	-2.1	-2.2	0
mmu-miR-9:16-37	16	37	UCUUUGGUUAUCUAGCUGUAUG	3	3	5	11	0	0	0	0	0	0	0	0	0	0	0	0	0	1	0	1	1	0	0	2	-7.6	-0.5	-35.3	-2.4	-2.1	-0.9	-0.9	-2.1	-3.3	-2.2	-0.9	-1.3	-1.1	-2.4	-2.1	-1.3	-2.1	-3.4	-2.1	-2.1	-2.2	0
mmu-miR-9:8-29	8	29	UCUUUGGUUAUCUAGCUGUAUG	3	3	5	11	0	0	0	0	0	0	0	0	0	0	0	0	0	1	0	1	1	0	0	2	-7.6	-0.5	-35.3	-2.4	-2.1	-0.9	-0.9	-2.1	-3.3	-2.2	-0.9	-1.3	-1.1	-2.4	-2.1	-1.3	-2.1	-3.4	-2.1	-2.1	-2.2	0
mmu-miR-92:50-70	50	70	UAUUGCACUUGUCCCGGCCUG	2	7	5	7	0	0	0	0	0	0	0	1	1	0	0	0	0	1	0	1	0	0	0	2	-7.6	0	-41.9	-1.3	-1.1	-0.9	-2.1	-3.4	-2.1	-2.2	-2.1	-0.9	-2.1	-2.2	-2.4	-3.3	-3.3	-2.4	-3.3	-3.4	-3.3	0
mmu-miR-92:55-75	54	74	UAUUGCACUUGUCCCGGCCUG	2	7	5	7	0	0	0	0	0	0	0	1	1	0	0	0	0	1	0	1	0	0	0	2	-7.6	0	-41.9	-1.3	-1.1	-0.9	-2.1	-3.4	-2.1	-2.2	-2.1	-0.9	-2.1	-2.2	-2.4	-3.3	-3.3	-2.4	-3.3	-3.4	-3.3	0
mmu-miR-93:15-37	15	37	CAAAGUGCUGUUCGUGCAGGUAG	5	4	8	6	0	0	1	0	1	0	1	0	0	0	0	0	1	0	0	0	0	0	1	0	-11	-3.4	-42.5	-2.1	-0.9	-0.9	-2.1	-2.2	-2.1	-3.4	-2.1	-2.1	-2.2	-0.9	-2.4	-2.4	-2.2	-2.1	-3.4	-2.1	-2.1	2
mmu-miR-96:24-46	24	46	UUUGGCACUAGCACAUUUUUGCU	4	5	4	10	0	0	0	0	0	0	0	0	0	0	0	0	0	1	1	1	0	0	0	2	-8.9	-2.1	-38.4	-0.9	-0.9	-2.1	-3.3	-3.4	-2.1	-2.2	-2.1	-1.3	-2.1	-3.4	-2.1	-2.2	-2.1	-1.1	-0.9	-0.9	-0.9	0
mmu-miR-98:2-23	2	23	UGAGGUAGUAAGUUGUAUUGUU	5	0	7	10	0	1	0	0	0	0	0	0	0	0	1	0	0	1	0	0	1	1	1	2	-2.7	0	-33.8	-2.1	-2.4	-2.1	-3.3	-2.2	-1.3	-2.1	-2.2	-1.3	-0.9	-2.1	-2.2	-0.9	-2.1	-2.2	-1.3	-1.1	-0.9	1
mmu-miR-99a:6-25	6	25	ACCCGUAGAUCCGAUCUUGU	4	6	4	6	0	0	0	0	0	0	0	0	0	0	0	0	0	0	0	0	0	0	0	0	-11.3	0	-37.5	-2.2	-3.3	-3.3	-2.4	-2.2	-1.3	-2.1	-2.4	-1.1	-2.4	-3.3	-2.4	-2.4	-1.1	-2.4	-2.1	-0.9	-2.1	0
mmu-miR-99b:7-28	7	28	CACCCGUAGAACCGACCUUGCG	5	9	5	3	0	0	0	0	1	1	1	0	0	0	0	0	1	0	0	0	0	0	1	0	-6.9	-1.7	-44.8	-2.1	-2.2	-3.3	-3.3	-2.4	-2.2	-1.3	-2.1	-2.4	-0.9	-2.2	-3.3	-2.4	-2.4	-2.2	-3.3	-2.1	-0.9	1
rno-let-7a:13-34	13	34	UGAGGUAGUAGGUUGUAUAGUU	5	0	8	9	0	1	0	1	0	0	0	0	0	0	1	0	0	1	0	0	1	1	2	2	-3.5	0	-36.6	-2.1	-2.4	-2.1	-3.3	-2.2	-1.3	-2.1	-2.2	-1.3	-2.1	-3.3	-2.2	-0.9	-2.1	-2.2	-1.3	-1.1	-1.3	0
rno-let-7a:17-38	17	38	UGAGGUAGUAGGUUGUAUAGUU	5	0	8	9	0	1	0	1	0	0	0	0	0	0	1	0	0	1	0	0	1	1	2	2	-3.5	0	-36.6	-2.1	-2.4	-2.1	-3.3	-2.2	-1.3	-2.1	-2.2	-1.3	-2.1	-3.3	-2.2	-0.9	-2.1	-2.2	-1.3	-1.1	-1.3	0
rno-let-7b:7-28	7	28	UGAGGUAGUAGGUUGUGUGGUU	3	0	10	9	0	0	0	0	0	0	0	0	0	0	1	0	0	1	0	0	1	1	1	2	-1.2	0	-40.5	-2.1	-2.4	-2.1	-3.3	-2.2	-1.3	-2.1	-2.2	-1.3	-2.1	-3.3	-2.2	-0.9	-2.1	-2.2	-2.1	-2.2	-2.1	0
rno-let-7c:14-35	14	35	UGAGGUAGUAGGUUGUAUGGUU	4	0	9	9	0	1	0	0	0	0	0	0	0	0	1	0	0	1	0	0	1	1	1	2	-3.2	0	-38.6	-2.1	-2.4	-2.1	-3.3	-2.2	-1.3	-2.1	-2.2	-1.3	-2.1	-3.3	-2.2	-0.9	-2.1	-2.2	-1.3	-1.1	-2.1	0
rno-let-7c:16-37	16	37	UGAGGUAGUAGGUUGUAUGGUU	4	0	9	9	0	1	0	0	0	0	0	0	0	0	1	0	0	1	0	0	1	1	1	2	-3.2	0	-38.6	-2.1	-2.4	-2.1	-3.3	-2.2	-1.3	-2.1	-2.2	-1.3	-2.1	-3.3	-2.2	-0.9	-2.1	-2.2	-1.3	-1.1	-2.1	0
rno-let-7d*:68-89	67	88	CUAUACGACCUGCUGCCUUUCU	3	8	3	8	1	0	0	0	1	0	1	0	0	0	0	0	0	0	1	0	0	1	1	1	-3.5	0	-41.1	-2.1	-1.3	-1.1	-1.3	-2.2	-2.4	-2.4	-2.2	-3.3	-2.1	-2.1	-3.4	-2.1	-2.1	-3.4	-3.3	-2.1	-0.9	0
rno-let-7d:14-34	14	34	AGAGGUAGUAGGUUGCAUAGU	6	1	8	6	0	1	0	1	0	0	0	0	0	0	1	0	0	0	0	0	1	1	2	1	-6.4	-0.6	-37.7	-2.1	-2.4	-2.1	-3.3	-2.2	-1.3	-2.1	-2.2	-1.3	-2.1	-3.3	-2.2	-0.9	-2.1	-3.4	-2.1	-1.1	-1.3	0
rno-let-7e:15-35	15	35	UGAGGUAGGAGGUUGUAUAGU	5	0	9	7	0	1	0	1	0	0	0	0	0	0	1	0	0	1	0	0	1	1	2	2	-4.4	0	-37.9	-2.1	-2.4	-2.1	-3.3	-2.2	-1.3	-2.1	-3.3	-2.4	-2.1	-3.3	-2.2	-0.9	-2.1	-2.2	-1.3	-1.1	-1.3	0
rno-let-7f:8-29	8	29	UGAGGUAGUAGAUUGUAUAGUU	6	0	7	9	0	1	0	1	0	0	0	0	0	0	1	0	0	1	0	0	1	1	2	2	-8.4	0	-34.6	-2.1	-2.4	-2.1	-3.3	-2.2	-1.3	-2.1	-2.2	-1.3	-2.1	-2.4	-1.1	-0.9	-2.1	-2.2	-1.3	-1.1	-1.3	0
rno-let-7f:8-29	8	29	UGAGGUAGUAGAUUGUAUAGUU	6	0	7	9	0	1	0	1	0	0	0	0	0	0	1	0	0	1	0	0	1	1	2	2	-8.4	0	-34.6	-2.1	-2.4	-2.1	-3.3	-2.2	-1.3	-2.1	-2.2	-1.3	-2.1	-2.4	-1.1	-0.9	-2.1	-2.2	-1.3	-1.1	-1.3	0
rno-let-7i:6-26	6	26	UGAGGUAGUAGUUUGUGCUGU	3	1	8	9	0	0	0	0	0	0	0	1	0	0	1	0	0	1	0	0	1	1	1	2	-6.2	-1.5	-37.2	-2.1	-2.4	-2.1	-3.3	-2.2	-1.3	-2.1	-2.2	-1.3	-2.1	-2.2	-0.9	-0.9	-2.1	-2.2	-2.1	-3.4	-2.1	0
rno-miR-100:13-34	13	34	AACCCGUAGAUCCGAACUUGUG	6	6	5	5	0	0	0	0	0	1	1	0	0	0	0	0	1	0	0	0	0	0	0	0	-2.8	0	-40.1	-0.9	-2.2	-3.3	-3.3	-2.4	-2.2	-1.3	-2.1	-2.4	-1.1	-2.4	-3.3	-2.4	-2.4	-0.9	-2.2	-2.1	-0.9	2
rno-miR-101:47-68	47	68	UACAGUACUGUGAUAACUGAAG	8	3	5	6	0	0	0	0	0	0	1	0	0	0	0	0	0	1	0	0	0	1	0	1	-16.7	-2.1	-35.3	-1.3	-2.2	-2.1	-2.1	-2.2	-1.3	-2.2	-2.1	-2.1	-2.2	-2.1	-2.4	-1.1	-1.3	-0.9	-2.2	-2.1	-2.1	2
rno-miR-101b:61-82	61	82	UACAGUACUGUGAUAGCUGAAG	7	3	6	6	0	0	0	0	0	0	1	0	0	0	0	0	0	1	0	0	0	1	0	1	-16.7	-2.4	-37.7	-1.3	-2.2	-2.1	-2.1	-2.2	-1.3	-2.2	-2.1	-2.1	-2.2	-2.1	-2.4	-1.1	-1.3	-2.1	-3.4	-2.1	-2.1	1
rno-miR-103:52-74	52	74	AGCAGCAUUGUACAGGGCUAUGA	7	4	7	5	0	0	0	0	0	0	0	1	0	0	1	0	0	0	0	0	0	0	1	0	-16.3	-1.1	-44.1	-2.1	-3.4	-2.1	-2.1	-3.4	-2.1	-1.1	-0.9	-2.1	-2.2	-1.3	-2.2	-2.1	-2.1	-3.3	-3.3	-3.4	-2.1	0
rno-miR-103:52-74	52	74	AGCAGCAUUGUACAGGGCUAUGA	7	4	7	5	0	0	0	0	0	0	0	1	0	0	1	0	0	0	0	0	0	0	1	0	-16.3	-1.1	-44.1	-2.1	-3.4	-2.1	-2.1	-3.4	-2.1	-1.1	-0.9	-2.1	-2.2	-1.3	-2.2	-2.1	-2.1	-3.3	-3.3	-3.4	-2.1	0
rno-miR-106b:12-32	12	32	UAAAGUGCUGACAGUGCAGAU	7	3	6	5	0	0	1	0	0	0	1	0	0	0	0	0	1	1	0	0	0	0	0	1	-15	-2.7	-37.2	-1.3	-0.9	-0.9	-2.1	-2.2	-2.1	-3.4	-2.1	-2.1	-2.4	-2.2	-2.1	-2.1	-2.2	-2.1	-3.4	-2.1	-2.1	2
rno-miR-107:52-74	52	74	AGCAGCAUUGUACAGGGCUAUCA	7	5	6	5	0	0	0	0	0	0	0	1	0	0	1	0	0	0	0	0	0	0	1	0	-16.3	-1.1	-44.1	-2.1	-3.4	-2.1	-2.1	-3.4	-2.1	-1.1	-0.9	-2.1	-2.2	-1.3	-2.2	-2.1	-2.1	-3.3	-3.3	-3.4	-2.1	0
rno-miR-10a:22-44	22	44	UACCCUGUAGAUCCGAAUUUGUG	5	5	5	8	0	1	0	0	0	1	0	0	0	0	0	0	0	1	0	0	0	0	0	1	-7	0	-40	-1.3	-2.2	-3.3	-3.3	-2.1	-2.1	-2.2	-1.3	-2.1	-2.4	-1.1	-2.4	-3.3	-2.4	-2.4	-0.9	-1.1	-0.9	1
rno-miR-10b:28-49	28	49	CCCUGUAGAACCGAAUUUGUGU	5	5	5	7	0	0	0	0	1	0	0	0	0	0	0	0	0	0	0	0	0	0	1	0	-7.4	0	-38.3	-3.3	-3.3	-2.1	-2.1	-2.2	-1.3	-2.1	-2.4	-0.9	-2.2	-3.3	-2.4	-2.4	-0.9	-1.1	-0.9	-0.9	-2.1	2
rno-miR-122a:15-37	15	37	UGGAGUGUGACAAUGGUGUUUGU	4	1	9	9	0	0	0	0	0	0	0	0	0	0	1	1	0	1	0	0	0	1	1	1	-5.4	-0.8	-41.1	-2.1	-3.3	-2.4	-2.1	-2.2	-2.1	-2.2	-2.1	-2.4	-2.2	-2.1	-0.9	-1.1	-2.1	-3.3	-2.2	-2.1	-2.2	1
rno-miR-124a:52-73	52	73	UUAAGGCACGCGGUGAAUGCCA	6	5	7	4	0	1	0	0	0	0	0	0	0	0	0	0	0	1	1	0	0	1	0	2	-18	-4.4	-43.2	-0.9	-1.3	-0.9	-2.1	-3.3	-3.4	-2.1	-2.2	-2.4	-3.4	-2.4	-3.3	-2.2	-2.1	-2.4	-0.9	-1.1	-2.1	2
rno-miR-124a:52-73	52	73	UUAAGGCACGCGGUGAAUGCCA	6	5	7	4	0	1	0	0	0	0	0	0	0	0	0	0	0	1	1	0	0	1	0	2	-18	-4.4	-43.2	-0.9	-1.3	-0.9	-2.1	-3.3	-3.4	-2.1	-2.2	-2.4	-3.4	-2.4	-3.3	-2.2	-2.1	-2.4	-0.9	-1.1	-2.1	2
rno-miR-124a:61-82	61	82	UUAAGGCACGCGGUGAAUGCCA	6	5	7	4	0	1	0	0	0	0	0	0	0	0	0	0	0	1	1	0	0	1	0	2	-18	-4.4	-43.2	-0.9	-1.3	-0.9	-2.1	-3.3	-3.4	-2.1	-2.2	-2.4	-3.4	-2.4	-3.3	-2.2	-2.1	-2.4	-0.9	-1.1	-2.1	2
rno-miR-125a:15-37	15	37	UCCCUGAGACCCUUUAACCUGUG	4	8	4	7	0	1	0	0	0	0	0	1	1	0	0	0	0	1	0	0	1	1	0	3	-1.9	0	-44.9	-2.4	-3.3	-3.3	-2.1	-2.1	-2.4	-2.1	-2.4	-2.2	-3.3	-3.3	-2.1	-0.9	-0.9	-1.3	-0.9	-2.2	-3.3	1
rno-miR-125b:15-36	15	36	UCCCUGAGACCCUAACUUGUGA	5	7	4	6	0	0	0	0	0	0	0	0	0	0	0	0	0	1	0	0	1	0	0	2	-1.9	0	-43.1	-2.4	-3.3	-3.3	-2.1	-2.1	-2.4	-2.1	-2.4	-2.2	-3.3	-3.3	-2.1	-1.3	-0.9	-2.2	-2.1	-0.9	-2.1	1
rno-miR-125b:17-38	17	38	UCCCUGAGACCCUAACUUGUGA	5	7	4	6	0	0	0	0	0	0	0	0	0	0	0	0	0	1	0	0	1	0	0	2	-1.9	0	-43.1	-2.4	-3.3	-3.3	-2.1	-2.1	-2.4	-2.1	-2.4	-2.2	-3.3	-3.3	-2.1	-1.3	-0.9	-2.2	-2.1	-0.9	-2.1	1
rno-miR-126*:9-29	9	29	CAUUAUUACUUUUGGUACGCG	4	4	4	9	1	1	0	0	1	0	0	1	0	0	0	0	1	0	0	1	1	0	1	1	-6.4	0	-30.9	-2.1	-1.1	-0.9	-1.3	-1.1	-0.9	-1.3	-2.2	-2.1	-0.9	-0.9	-0.9	-2.1	-3.3	-2.2	-1.3	-2.2	-2.4	0
rno-miR-126:46-66	46	66	UCGUACCGUGAGUAAUAAUGC	6	4	5	6	1	1	1	0	0	0	0	0	0	0	0	1	0	1	0	0	1	0	0	2	-3.9	0	-35.2	-2.4	-2.4	-2.2	-1.3	-2.2	-3.3	-2.4	-2.2	-2.1	-2.4	-2.1	-2.2	-1.3	-0.9	-1.1	-1.3	-0.9	-1.1	2
rno-miR-127:57-78	57	78	UCGGAUCCGUCUGAGCUUGGCU	2	6	7	7	1	0	0	0	0	0	0	0	0	0	0	1	0	1	0	0	0	0	0	1	-13.9	-3.6	-46.2	-2.4	-2.4	-3.3	-2.4	-1.1	-2.4	-3.3	-2.4	-2.2	-2.4	-2.1	-2.1	-2.4	-2.1	-3.4	-2.1	-0.9	-2.1	0
rno-miR-128a:50-71	50	71	UCACAGUGAACCGGUCUCUUUU	4	6	4	8	1	0	0	0	0	0	0	1	0	0	0	0	1	1	0	0	0	0	0	1	-11.2	0	-39.5	-2.4	-2.1	-2.2	-2.1	-2.1	-2.2	-2.1	-2.4	-0.9	-2.2	-3.3	-2.4	-3.3	-2.2	-2.4	-2.1	-2.4	-2.1	1
rno-miR-128b:52-73	52	73	UCACAGUGAACCGGUCUCUUUC	4	7	4	7	1	0	0	0	0	0	0	1	0	0	0	0	1	1	0	0	0	0	0	1	-11.2	0	-41	-2.4	-2.1	-2.2	-2.1	-2.1	-2.2	-2.1	-2.4	-0.9	-2.2	-3.3	-2.4	-3.3	-2.2	-2.4	-2.1	-2.4	-2.1	1
rno-miR-129*:61-82	61	82	AAGCCCUUACCCCAAAAAGCAU	9	8	2	3	0	1	1	0	0	1	0	0	0	0	0	1	0	0	0	0	0	0	0	0	-1.2	0	-39.7	-0.9	-2.1	-3.4	-3.3	-3.3	-2.1	-0.9	-1.3	-2.2	-3.3	-3.3	-3.3	-2.1	-0.9	-0.9	-0.9	-0.9	-2.1	5
rno-miR-129:19-40	19	40	CUUUUUGCGGUCUGGGCUUGCU	0	5	7	10	0	0	0	0	1	0	1	0	0	0	0	0	1	0	1	1	1	0	1	2	-15.5	-2.9	-42.2	-2.1	-0.9	-0.9	-0.9	-0.9	-2.1	-3.4	-2.4	-3.3	-2.2	-2.4	-2.1	-2.1	-3.3	-3.3	-3.4	-2.1	-0.9	0
rno-miR-129:6-27	6	27	CUUUUUGCGGUCUGGGCUUGCU	0	5	7	10	0	0	0	0	1	0	1	0	0	0	0	0	1	0	1	1	1	0	1	2	-15.5	-2.9	-42.2	-2.1	-0.9	-0.9	-0.9	-0.9	-2.1	-3.4	-2.4	-3.3	-2.2	-2.4	-2.1	-2.1	-3.3	-3.3	-3.4	-2.1	-0.9	0
rno-miR-130a:55-76	55	76	CAGUGCAAUGUUAAAAGGGCAU	8	3	6	5	0	0	0	0	1	0	0	0	0	0	0	1	0	0	0	0	0	0	1	0	-9.9	-1.4	-36.4	-2.1	-2.1	-2.2	-2.1	-3.4	-2.1	-0.9	-1.1	-2.1	-2.2	-0.9	-1.3	-0.9	-0.9	-0.9	-2.1	-3.3	-3.3	4
rno-miR-130b:51-72	51	72	CAGUGCAAUGAUGAAAGGGCAU	8	3	7	4	0	0	0	0	1	0	0	0	0	0	0	1	0	0	0	0	0	0	1	0	-7.2	-1.4	-39.1	-2.1	-2.1	-2.2	-2.1	-3.4	-2.1	-0.9	-1.1	-2.1	-2.4	-1.1	-2.1	-2.4	-0.9	-0.9	-2.1	-3.3	-3.3	3
rno-miR-132:59-80	58	79	UAACAGUCUACAGCCAUGGUCG	6	6	5	5	1	0	0	0	0	0	0	0	0	0	0	0	0	1	0	0	0	0	0	1	-12.7	0	-41.2	-1.3	-0.9	-2.2	-2.1	-2.1	-2.2	-2.4	-2.1	-1.3	-2.2	-2.1	-2.1	-3.4	-3.3	-2.1	-1.1	-2.1	-3.3	1
rno-miR-133a:53-74	53	74	UUGGUCCCCUUCAACCAGCUGU	3	8	4	7	0	1	0	0	0	0	0	0	1	0	0	1	0	1	1	0	0	0	0	3	-8.6	-2.8	-44.6	-0.9	-2.1	-3.3	-2.2	-2.4	-3.3	-3.3	-3.3	-2.1	-0.9	-2.4	-2.1	-0.9	-2.2	-3.3	-2.1	-2.1	-3.4	1
rno-miR-134:8-28	8	28	UGUGACUGGUUGACCAGAGGG	4	3	9	5	1	0	1	0	0	0	0	0	0	0	1	0	0	1	0	1	0	0	1	1	-19.8	-5.4	-42.8	-2.1	-2.2	-2.1	-2.4	-2.2	-2.1	-2.1	-3.3	-2.2	-0.9	-2.1	-2.4	-2.2	-3.3	-2.1	-2.1	-2.4	-2.1	0
rno-miR-135a:23-45	23	45	UAUGGCUUUUUAUUCCUAUGUGA	4	3	4	12	0	0	1	0	0	0	0	0	0	0	0	0	0	1	0	1	1	1	0	2	-4.5	0	-35.1	-1.3	-1.1	-2.1	-3.3	-3.4	-2.1	-0.9	-0.9	-0.9	-0.9	-1.3	-1.1	-0.9	-2.4	-3.3	-2.1	-1.3	-1.1	0
rno-miR-135b:16-37	16	37	UAUGGCUUUUCAUUCCUAUGUG	3	4	4	11	0	0	1	0	0	0	0	0	0	0	0	0	0	1	0	1	1	1	0	2	-4.5	0	-35	-1.3	-1.1	-2.1	-3.3	-3.4	-2.1	-0.9	-0.9	-0.9	-2.4	-2.1	-1.1	-0.9	-2.4	-3.3	-2.1	-1.3	-1.1	0
rno-miR-136:15-37	15	37	ACUCCAUUUGUUUUGAUGAUGGA	5	3	5	10	0	0	0	1	0	1	0	0	0	0	0	0	0	0	0	1	1	1	1	1	-13.5	-4.2	-36.9	-2.2	-2.1	-2.4	-3.3	-2.1	-1.1	-0.9	-0.9	-2.1	-2.2	-0.9	-0.9	-0.9	-2.1	-2.4	-1.1	-2.1	-2.4	0
rno-miR-137:60-81	60	81	UAUUGCUUAAGAAUACGCGUAG	7	3	5	7	0	0	0	0	0	0	0	1	0	0	0	0	0	1	0	1	0	1	0	1	-11.7	0	-33.7	-1.3	-1.1	-0.9	-2.1	-3.4	-2.1	-0.9	-1.3	-0.9	-2.1	-2.4	-0.9	-1.1	-1.3	-2.2	-2.4	-3.4	-2.4	2
rno-miR-138:23-39	23	39	AGCUGGUGUUGUGAAUC	3	2	6	6	0	0	0	0	0	0	1	0	0	0	1	0	0	0	0	0	0	0	1	0	-5.6	0	-29.5	-2.1	-3.4	-2.1	-2.1	-3.3	-2.2	-2.1	-2.2	-0.9	-2.1	-2.2	-2.1	-2.4	-0.9	-1.1	-2.4	0	0	1
rno-miR-138:9-25	9	25	AGCUGGUGUUGUGAAUC	3	2	6	6	0	0	0	0	0	0	1	0	0	0	1	0	0	0	0	0	0	0	1	0	-5.6	0	-29.5	-2.1	-3.4	-2.1	-2.1	-3.3	-2.2	-2.1	-2.2	-0.9	-2.1	-2.2	-2.1	-2.4	-0.9	-1.1	-2.4	0	0	1
rno-miR-139:7-24	7	24	UCUACAGUGCACGUGUCU	3	5	4	6	0	0	0	0	0	1	1	0	0	0	0	0	0	1	0	1	0	1	0	1	-12.9	0	-33.5	-2.4	-2.1	-1.3	-2.2	-2.1	-2.1	-2.2	-2.1	-3.4	-2.1	-2.2	-2.4	-2.2	-2.1	-2.2	-2.4	-2.1	0	0
rno-miR-140*:61-84	61	84	UACCACAGGGUAGAACCACGGACA	9	7	6	2	1	0	1	0	0	0	1	0	1	0	0	0	0	1	0	0	0	0	0	2	-8.9	-2.9	-48.9	-1.3	-2.2	-3.3	-2.1	-2.2	-2.1	-2.1	-3.3	-3.3	-2.2	-1.3	-2.1	-2.4	-0.9	-2.2	-3.3	-2.1	-2.2	1
rno-miR-140:23-43	23	43	AGUGGUUUUACCCUAUGGUAG	4	3	6	8	0	0	0	0	0	0	0	0	0	0	1	0	0	0	0	1	0	1	1	0	-11.9	-2.5	-36.1	-2.1	-2.2	-2.1	-3.3	-2.2	-0.9	-0.9	-0.9	-1.3	-2.2	-3.3	-3.3	-2.1	-1.3	-1.1	-2.1	-3.3	-2.2	0
rno-miR-141:58-79	58	79	UAACACUGUCUGGUAAAGAUGG	7	3	6	6	1	1	0	1	0	0	0	0	0	0	0	0	0	1	0	0	0	1	1	1	-9.7	-4	-37.2	-1.3	-0.9	-2.2	-2.1	-2.2	-2.1	-2.1	-2.2	-2.4	-2.1	-2.1	-3.3	-2.2	-1.3	-0.9	-0.9	-2.1	-2.4	3
rno-miR-142-3p:52-74	52	74	UGUAGUGUUUCCUACUUUAUGGA	4	3	5	11	0	0	0	1	0	0	0	0	0	0	1	0	0	1	0	1	1	0	2	2	-7	-2.4	-37.3	-2.1	-2.2	-1.3	-2.1	-2.2	-2.1	-2.2	-0.9	-0.9	-2.4	-3.3	-2.1	-1.3	-2.2	-2.1	-0.9	-0.9	-1.3	0
rno-miR-142-5p:16-35	16	35	CAUAAAGUAGAAAGCACUAC	10	4	3	3	1	0	0	1	1	0	1	0	0	0	0	0	1	0	0	1	0	0	2	0	-5.3	-1.5	-29.5	-2.1	-1.1	-1.3	-0.9	-0.9	-2.1	-2.2	-1.3	-2.1	-2.4	-0.9	-0.9	-2.1	-3.4	-2.1	-2.2	-2.1	-1.3	4
rno-miR-143:60-81	60	81	UGAGAUGAAGCACUGUAGCUCA	7	4	6	5	1	1	0	0	0	0	0	0	1	0	1	0	0	1	0	0	0	1	1	2	-9.2	-2.1	-41	-2.1	-2.4	-2.1	-2.4	-1.1	-2.1	-2.4	-0.9	-2.1	-3.4	-2.1	-2.2	-2.1	-2.1	-2.2	-1.3	-2.1	-3.4	1
rno-miR-144:50-71	50	71	UACAGUAUAGAUGAUGUACUAG	8	2	5	7	0	0	1	0	0	0	0	0	1	0	0	0	0	1	0	0	0	0	0	2	-10.3	-4	-34	-1.3	-2.2	-2.1	-2.1	-2.2	-1.3	-1.1	-1.3	-2.1	-2.4	-1.1	-2.1	-2.4	-1.1	-2.1	-2.2	-1.3	-2.2	0
rno-miR-145:16-39	16	39	GUCCAGUUUUCCCAGGAAUCCCUU	4	8	4	8	1	1	1	0	0	0	0	0	0	1	0	0	0	0	1	0	0	0	1	1	-8.3	-1.2	-45.8	-2.2	-2.4	-3.3	-2.1	-2.1	-2.2	-0.9	-0.9	-0.9	-2.4	-3.3	-3.3	-2.1	-2.1	-3.3	-2.4	-0.9	-1.1	1
rno-miR-146:17-38	17	38	UGAGAACUGAAUUCCAUGGGUU	6	3	6	7	1	0	0	0	0	0	0	0	0	0	1	0	0	1	0	0	1	0	1	2	-11.1	-0.4	-38.2	-2.1	-2.4	-2.1	-2.4	-0.9	-2.2	-2.1	-2.1	-2.4	-0.9	-1.1	-0.9	-2.4	-3.3	-2.1	-1.1	-2.1	-3.3	2
rno-miR-148b:61-82	61	82	UCAGUGCAUCACAGAACUUUGU	6	5	4	7	0	0	0	0	0	0	1	0	0	0	0	0	1	1	0	0	0	0	0	1	-6.2	-0.5	-38	-2.4	-2.1	-2.1	-2.2	-2.1	-3.4	-2.1	-1.1	-2.4	-2.1	-2.2	-2.1	-2.1	-2.4	-0.9	-2.2	-2.1	-0.9	1
rno-miR-150:16-37	16	37	UCUCCCAACCCUUGUACCAGUG	4	9	3	6	0	0	0	1	0	1	1	1	0	0	0	0	1	1	0	1	1	0	1	2	-4.5	0	-43.8	-2.4	-2.1	-2.4	-3.3	-3.3	-2.1	-0.9	-2.2	-3.3	-3.3	-2.1	-0.9	-2.1	-2.2	-1.3	-2.2	-3.3	-2.1	1
rno-miR-151*:16-37	16	37	UCGAGGAGCUCACAGUCUAGUA	6	5	6	5	0	0	0	1	0	0	1	0	0	0	0	1	0	1	0	0	0	0	1	1	-10.2	-0.8	-43	-2.4	-2.4	-2.4	-2.1	-3.3	-2.4	-2.1	-3.4	-2.1	-2.4	-2.1	-2.2	-2.1	-2.1	-2.2	-2.4	-2.1	-1.3	0
rno-miR-151:50-71	50	71	ACUAGACUGAGGCUCCUUGAGG	5	5	7	5	0	0	0	0	0	0	0	0	0	0	0	0	0	0	0	1	0	1	0	0	-12.1	-1.8	-44.3	-2.2	-2.1	-1.3	-2.1	-2.4	-2.2	-2.1	-2.1	-2.4	-2.1	-3.3	-3.4	-2.1	-2.4	-3.3	-2.1	-0.9	-2.1	0
rno-miR-152:53-74	53	74	UCAGUGCAUGACAGAACUUGGG	6	4	7	5	0	0	0	0	0	0	1	0	0	0	0	0	1	1	0	0	0	0	0	1	-7.2	0	-41.5	-2.4	-2.1	-2.1	-2.2	-2.1	-3.4	-2.1	-1.1	-2.1	-2.4	-2.2	-2.1	-2.1	-2.4	-0.9	-2.2	-2.1	-0.9	1
rno-miR-153:53-72	53	72	UUGCAUAGUCACAAAAGUGA	8	3	4	5	1	0	0	0	0	0	0	0	0	0	0	1	0	1	1	0	0	0	0	2	-6.1	-2.3	-31.4	-0.9	-2.1	-3.4	-2.1	-1.1	-1.3	-2.1	-2.2	-2.4	-2.1	-2.2	-2.1	-0.9	-0.9	-0.9	-2.1	-2.2	-2.1	3
rno-miR-154:15-36	15	36	UAGGUUAUCCGUGUUGCCUUCG	2	5	6	9	0	0	0	0	0	0	1	1	0	0	0	1	0	1	0	0	0	1	0	1	-11.5	-2	-40.2	-1.3	-2.1	-3.3	-2.2	-0.9	-1.3	-1.1	-2.4	-3.3	-2.4	-2.2	-2.1	-2.2	-0.9	-2.1	-3.4	-3.3	-2.1	0
rno-miR-15b:20-41	20	41	UAGCAGCACAUCAUGGUUUACA	7	5	4	6	1	0	0	0	0	0	0	0	0	0	0	1	0	1	0	0	0	1	0	1	-6.9	0	-38.4	-1.3	-2.1	-3.4	-2.1	-2.1	-3.4	-2.1	-2.2	-2.1	-1.1	-2.4	-2.1	-1.1	-2.1	-3.3	-2.2	-0.9	-0.9	0
rno-miR-16:17-38	17	38	UAGCAGCACGUAAAUAUUGGCG	7	4	6	5	1	0	0	0	0	0	0	0	0	0	0	1	0	1	0	0	0	0	0	1	-8.1	-1.4	-37.9	-1.3	-2.1	-3.4	-2.1	-2.1	-3.4	-2.1	-2.2	-2.4	-2.2	-1.3	-0.9	-0.9	-1.1	-1.3	-1.1	-0.9	-2.1	2
rno-miR-17:14-37	14	37	CAAAGUGCUUACAGUGCAGGUAGU	7	4	7	6	0	0	1	0	1	0	1	0	0	0	0	0	1	0	0	0	0	0	1	0	-11.6	-2.7	-43.3	-2.1	-0.9	-0.9	-2.1	-2.2	-2.1	-3.4	-2.1	-0.9	-1.3	-2.2	-2.1	-2.1	-2.2	-2.1	-3.4	-2.1	-2.1	2
rno-miR-18:17-38	17	38	UAAGGUGCAUCUAGUGCAGAUA	7	3	6	6	0	0	1	0	0	0	1	0	0	0	0	0	1	1	0	0	0	0	0	1	-14	-3.3	-39	-1.3	-0.9	-2.1	-3.3	-2.2	-2.1	-3.4	-2.1	-1.1	-2.4	-2.1	-1.3	-2.1	-2.2	-2.1	-3.4	-2.1	-2.1	1
rno-miR-181a:39-61	39	61	AACAUUCAACGCUGUCGGUGAGU	6	5	6	6	0	0	0	0	0	0	0	0	0	0	0	0	1	0	0	0	1	0	0	1	-13	-2.5	-42	-0.9	-2.2	-2.1	-1.1	-0.9	-2.4	-2.1	-0.9	-2.2	-2.4	-3.4	-2.1	-2.1	-2.2	-2.4	-2.4	-3.3	-2.2	2
rno-miR-181b:15-36	15	36	AACAUUCAUUGCUGUCGGUGGG	4	4	7	7	0	0	0	0	0	0	0	0	0	0	0	0	1	0	0	0	1	0	0	1	-12.4	-2.3	-40.5	-0.9	-2.2	-2.1	-1.1	-0.9	-2.4	-2.1	-1.1	-0.9	-2.1	-3.4	-2.1	-2.1	-2.2	-2.4	-2.4	-3.3	-2.2	1
rno-miR-181b:36-57	36	57	AACAUUCAUUGCUGUCGGUGGG	4	4	7	7	0	0	0	0	0	0	0	0	0	0	0	0	1	0	0	0	1	0	0	1	-12.4	-2.3	-40.5	-0.9	-2.2	-2.1	-1.1	-0.9	-2.4	-2.1	-1.1	-0.9	-2.1	-3.4	-2.1	-2.1	-2.2	-2.4	-2.4	-3.3	-2.2	1
rno-miR-181c:24-45	24	45	AACAUUCAACCUGUCGGUGAGU	6	5	5	6	0	0	0	0	0	0	0	0	0	0	0	0	0	0	0	0	0	1	0	0	-10.3	-3.8	-39.5	-0.9	-2.2	-2.1	-1.1	-0.9	-2.4	-2.1	-0.9	-2.2	-3.3	-2.1	-2.1	-2.2	-2.4	-2.4	-3.3	-2.2	-2.1	2
rno-miR-183:27-49	27	49	UAUGGCACUGGUAGAAUUCACUG	6	4	6	7	0	0	0	0	0	0	0	0	1	0	0	0	1	1	0	1	0	0	0	2	-9.2	0	-40.7	-1.3	-1.1	-2.1	-3.3	-3.4	-2.1	-2.2	-2.1	-2.1	-3.3	-2.2	-1.3	-2.1	-2.4	-0.9	-1.1	-0.9	-2.4	1
rno-miR-184:47-68	47	68	UGGACGGAGAACUGAUAAGGGU	7	2	9	4	0	1	1	0	0	1	0	0	0	0	1	1	1	1	0	0	1	0	1	2	-2.2	-0.6	-42.4	-2.1	-3.3	-2.4	-2.2	-2.4	-3.3	-2.4	-2.1	-2.4	-0.9	-2.2	-2.1	-2.1	-2.4	-1.1	-1.3	-0.9	-2.1	2
rno-miR-185:14-31	14	31	UGGAGAGAAAGGCAGUUC	6	2	7	3	0	0	0	0	0	0	0	1	0	0	1	1	0	1	0	0	0	0	1	1	-6.5	0	-33	-2.1	-3.3	-2.4	-2.1	-2.4	-2.1	-2.4	-0.9	-0.9	-2.1	-3.3	-3.4	-2.1	-2.1	-2.2	-0.9	-2.4	0	2
rno-miR-186:15-37	15	37	CAAAGAAUUCUCCUUUUGGGCUU	5	5	4	9	0	0	0	0	1	0	0	0	0	0	0	0	0	0	0	0	0	1	1	0	-8.6	-1.3	-37.3	-2.1	-0.9	-0.9	-2.1	-2.4	-0.9	-1.1	-0.9	-2.4	-2.1	-2.4	-3.3	-2.1	-0.9	-0.9	-0.9	-2.1	-3.3	3
rno-miR-187:66-86	66	86	UCGUGUCUUGUGUUGCAGCCG	1	5	7	8	0	1	0	0	0	0	0	0	1	0	0	1	0	1	0	0	1	1	0	3	-13.1	0	-40.9	-2.4	-2.4	-2.2	-2.1	-2.2	-2.4	-2.1	-0.9	-2.1	-2.2	-2.1	-2.2	-0.9	-2.1	-3.4	-2.1	-2.1	-3.4	0
rno-miR-190:15-36	15	36	UGAUAUGUUUGAUAUAUUAGGU	6	0	5	11	1	0	0	1	0	0	0	0	0	0	1	0	0	1	0	0	1	0	2	2	-13.5	-2.3	-30.2	-2.1	-2.4	-1.1	-1.3	-1.1	-2.1	-2.2	-0.9	-0.9	-2.1	-2.4	-1.1	-1.3	-1.1	-1.3	-1.1	-0.9	-1.3	0
rno-miR-191:15-36	15	36	CAACGGAAUCCCAAAAGCAGCU	9	7	4	2	0	0	0	1	1	0	0	1	0	0	0	0	0	0	0	0	0	0	2	0	-6.8	-1.2	-40.2	-2.1	-0.9	-2.2	-2.4	-3.3	-2.4	-0.9	-1.1	-2.4	-3.3	-3.3	-2.1	-0.9	-0.9	-0.9	-2.1	-3.4	-2.1	5
rno-miR-192:24-44	24	44	CUGACCUAUGAAUUGACAGCC	6	6	4	5	0	0	1	0	1	1	1	0	0	0	0	1	0	0	1	0	1	1	1	2	-1.7	0	-37.5	-2.1	-2.1	-2.4	-2.2	-3.3	-2.1	-1.3	-1.1	-2.1	-2.4	-0.9	-1.1	-0.9	-2.1	-2.4	-2.2	-2.1	-2.1	1
rno-miR-193:54-74	54	74	AACUGGCCUACAAAGUCCCAG	7	7	4	3	0	0	0	0	0	0	1	1	1	0	0	0	0	0	0	0	0	0	0	1	-8.1	-3.1	-40.2	-0.9	-2.2	-2.1	-2.1	-3.3	-3.4	-3.3	-2.1	-1.3	-2.2	-2.1	-0.9	-0.9	-2.1	-2.2	-2.4	-3.3	-3.3	3
rno-miR-194:15-36	15	36	UGUAACAGCAACUCCAUGUGGA	7	5	5	5	1	0	0	0	0	0	0	0	0	0	1	0	0	1	0	1	1	0	1	2	-13.6	-1.5	-40.5	-2.1	-2.2	-1.3	-0.9	-2.2	-2.1	-2.1	-3.4	-2.1	-0.9	-2.2	-2.1	-2.4	-3.3	-2.1	-1.1	-2.1	-2.2	2
rno-miR-194:15-36	15	36	UGUAACAGCAACUCCAUGUGGA	7	5	5	5	1	0	0	0	0	0	0	0	0	0	1	0	0	1	0	1	1	0	1	2	-13.6	-1.5	-40.5	-2.1	-2.2	-1.3	-0.9	-2.2	-2.1	-2.1	-3.4	-2.1	-0.9	-2.2	-2.1	-2.4	-3.3	-2.1	-1.1	-2.1	-2.2	2
rno-miR-195:15-35	15	35	UAGCAGCACAGAAAUAUUGGC	8	4	5	4	1	0	0	0	0	0	0	0	0	0	0	1	0	1	0	0	0	0	0	1	-3.5	0	-36.2	-1.3	-2.1	-3.4	-2.1	-2.1	-3.4	-2.1	-2.2	-2.1	-2.1	-2.4	-0.9	-0.9	-1.1	-1.3	-1.1	-0.9	-2.1	2
rno-miR-196a:25-45	25	45	UAGGUAGUUUCAUGUUGUUGG	3	1	7	10	0	0	0	0	0	0	0	0	0	0	0	1	1	1	0	0	1	0	0	2	-2.5	0	-33.6	-1.3	-2.1	-3.3	-2.2	-1.3	-2.1	-2.2	-0.9	-0.9	-2.4	-2.1	-1.1	-2.1	-2.2	-0.9	-2.1	-2.2	-0.9	0
rno-miR-196b:16-36	16	36	UAGGUAGUUUCCUGUUGUUGG	2	2	7	10	0	0	0	0	0	0	0	0	0	0	0	1	1	1	0	0	1	0	0	2	-9.8	-2.6	-35.8	-1.3	-2.1	-3.3	-2.2	-1.3	-2.1	-2.2	-0.9	-0.9	-2.4	-3.3	-2.1	-2.1	-2.2	-0.9	-2.1	-2.2	-0.9	0
rno-miR-199a:31-53	31	53	CCCAGUGUUCAGACUACCUGUUC	4	8	4	7	0	0	0	0	1	0	1	1	0	0	0	0	0	0	0	0	0	0	1	0	-5.7	-1.7	-43.9	-3.3	-3.3	-2.1	-2.1	-2.2	-2.1	-2.2	-0.9	-2.4	-2.1	-2.1	-2.4	-2.2	-2.1	-1.3	-2.2	-3.3	-2.1	0
rno-miR-19a:49-71	49	71	UGUGCAAAUCUAUGCAAAACUGA	9	4	4	6	0	1	1	1	0	1	0	0	0	0	1	0	1	1	0	1	1	0	2	2	-8.2	-3	-36.7	-2.1	-2.2	-2.1	-3.4	-2.1	-0.9	-0.9	-1.1	-2.4	-2.1	-1.3	-1.1	-2.1	-3.4	-2.1	-0.9	-0.9	-0.9	5
rno-miR-19b:54-76	54	76	UGUGCAAAUCCAUGCAAAACUGA	9	5	4	5	0	1	1	1	0	1	0	0	0	0	1	0	1	1	0	1	1	0	2	2	-8.2	-3	-38.7	-2.1	-2.2	-2.1	-3.4	-2.1	-0.9	-0.9	-1.1	-2.4	-3.3	-2.1	-1.1	-2.1	-3.4	-2.1	-0.9	-0.9	-0.9	5
rno-miR-19b:62-84	62	84	UGUGCAAAUCCAUGCAAAACUGA	9	5	4	5	0	1	1	1	0	1	0	0	0	0	1	0	1	1	0	1	1	0	2	2	-8.2	-3	-38.7	-2.1	-2.2	-2.1	-3.4	-2.1	-0.9	-0.9	-1.1	-2.4	-3.3	-2.1	-1.1	-2.1	-3.4	-2.1	-0.9	-0.9	-0.9	5
rno-miR-20*:52-72	52	72	ACUGCAUUACGAGCACUUACA	7	6	3	5	0	0	0	1	0	1	0	0	0	0	0	0	0	0	0	1	0	0	1	0	-4.1	-1.2	-36.5	-2.2	-2.1	-2.1	-3.4	-2.1	-1.1	-0.9	-1.3	-2.2	-2.4	-2.4	-2.1	-3.4	-2.1	-2.2	-2.1	-0.9	-1.3	0
rno-miR-20:16-38	16	38	UAAAGUGCUUAUAGUGCAGGUAG	7	2	7	7	0	0	1	0	0	0	1	0	0	0	0	0	1	1	0	0	0	0	0	1	-9.6	-2.7	-38.4	-1.3	-0.9	-0.9	-2.1	-2.2	-2.1	-3.4	-2.1	-0.9	-1.3	-1.1	-1.3	-2.1	-2.2	-2.1	-3.4	-2.1	-2.1	2
rno-miR-200a:54-75	54	75	UAACACUGUCUGGUAACGAUGU	6	4	5	7	1	0	0	1	0	0	1	0	0	0	0	0	0	1	0	0	0	1	1	1	-5.7	-0.8	-37.7	-1.3	-0.9	-2.2	-2.1	-2.2	-2.1	-2.1	-2.2	-2.4	-2.1	-2.1	-3.3	-2.2	-1.3	-0.9	-2.2	-2.4	-2.4	2
rno-miR-200b:57-79	57	79	UAAUACUGCCUGGUAAUGAUGAC	7	4	5	7	1	0	0	1	0	0	0	0	0	0	0	0	0	1	0	0	0	1	1	1	-9.5	-1.3	-38.9	-1.3	-0.9	-1.1	-1.3	-2.2	-2.1	-2.1	-3.4	-3.3	-2.1	-2.1	-3.3	-2.2	-1.3	-0.9	-1.1	-2.1	-2.4	2
rno-miR-200c:45-66	45	66	UAAUACUGCCGGGUAAUGAUGG	6	3	7	6	1	0	0	1	0	0	0	0	0	0	0	0	0	1	0	0	0	1	1	1	-11.3	-0.9	-39.1	-1.3	-0.9	-1.1	-1.3	-2.2	-2.1	-2.1	-3.4	-3.3	-2.4	-3.3	-3.3	-2.2	-1.3	-0.9	-1.1	-2.1	-2.4	2
rno-miR-203:52-73	52	73	GUGAAAUGUUUAGGACCACUAG	7	3	6	6	1	0	1	0	0	0	1	0	1	1	0	1	1	0	1	0	0	0	1	2	-7.1	-0.7	-36	-2.2	-2.1	-2.4	-0.9	-0.9	-1.1	-2.1	-2.2	-0.9	-0.9	-1.3	-2.1	-3.3	-2.4	-2.2	-3.3	-2.1	-2.2	2
rno-miR-204:33-54	33	54	UUCCCUUUGUCAUCCUAUGCCU	2	8	2	10	0	1	0	0	0	1	0	0	0	0	0	0	0	1	1	0	1	0	0	3	-1.1	0	-40.7	-0.9	-2.4	-3.3	-3.3	-2.1	-0.9	-0.9	-2.1	-2.2	-2.4	-2.1	-1.1	-2.4	-3.3	-2.1	-1.3	-1.1	-2.1	0
rno-miR-205:33-54	33	54	UCCUUCAUUCCACCGGAGUCUG	3	8	4	7	0	1	0	0	0	0	0	0	0	0	0	0	0	1	0	0	0	0	0	1	-9.4	-1.9	-43.4	-2.4	-3.3	-2.1	-0.9	-2.4	-2.1	-1.1	-0.9	-2.4	-3.3	-2.1	-2.2	-3.3	-2.4	-3.3	-2.4	-2.1	-2.2	0
rno-miR-206:51-72	51	72	UGGAAUGUAAGGAAGUGUGUGG	6	0	10	6	1	0	0	0	0	0	0	0	0	0	1	1	0	1	0	0	0	0	1	1	0.5	0	-39.2	-2.1	-3.3	-2.4	-0.9	-1.1	-2.1	-2.2	-1.3	-0.9	-2.1	-3.3	-2.4	-0.9	-2.1	-2.2	-2.1	-2.2	-2.1	3
rno-miR-208:50-71	50	71	AUAAGACGAGCAAAAAGCUUGU	10	3	5	4	0	0	0	0	0	0	0	1	0	0	0	0	0	0	1	0	0	0	0	1	-13.4	-6.2	-34.7	-1.1	-1.3	-0.9	-2.1	-2.4	-2.2	-2.4	-2.4	-2.1	-3.4	-2.1	-0.9	-0.9	-0.9	-0.9	-2.1	-3.4	-2.1	5
rno-miR-21:18-39	18	39	UAGCUUAUCAGACUGAUGUUGA	6	3	5	8	0	0	0	0	0	0	0	0	0	0	0	1	0	1	0	0	0	1	0	1	-12.8	-1	-36.7	-1.3	-2.1	-3.4	-2.1	-0.9	-1.3	-1.1	-2.4	-2.1	-2.1	-2.4	-2.2	-2.1	-2.1	-2.4	-1.1	-2.1	-2.2	0
rno-miR-210:66-87	66	87	CUGUGCGUGUGACAGCGGCUGA	3	5	9	5	0	0	0	0	1	0	0	0	1	0	0	1	0	0	1	0	0	0	1	2	-14.1	-2	-46.7	-2.1	-2.1	-2.2	-2.1	-3.4	-2.4	-2.2	-2.1	-2.2	-2.1	-2.4	-2.2	-2.1	-2.1	-3.4	-2.4	-3.3	-3.4	0
rno-miR-211:26-47	26	47	UUCCCUUUGUCAUCCUUUGCCU	1	8	2	11	0	0	0	0	0	1	0	0	0	0	0	0	0	1	1	0	1	0	0	3	-1.1	0	-40.1	-0.9	-2.4	-3.3	-3.3	-2.1	-0.9	-0.9	-2.1	-2.2	-2.4	-2.1	-1.1	-2.4	-3.3	-2.1	-0.9	-0.9	-2.1	0
rno-miR-212:72-92	71	91	UAACAGUCUCCAGUCACGGCC	5	8	4	4	1	0	0	0	0	0	1	0	0	0	0	0	0	1	0	0	0	1	0	1	-6.2	0	-42.4	-1.3	-0.9	-2.2	-2.1	-2.1	-2.2	-2.4	-2.1	-2.4	-3.3	-2.1	-2.1	-2.2	-2.4	-2.1	-2.2	-2.4	-3.3	1
rno-miR-213:55-76	55	76	ACCAUCGACCGUUGAUUGUACC	5	7	4	6	0	0	0	0	0	0	0	0	0	0	0	0	1	0	0	0	1	0	0	1	-14.7	-1.3	-40.4	-2.2	-3.3	-2.1	-1.1	-2.4	-2.4	-2.4	-2.2	-3.3	-2.4	-2.2	-0.9	-2.1	-2.4	-1.1	-0.9	-2.1	-2.2	0
rno-miR-214:71-91	71	91	ACAGCAGGCACAGACAGGCAG	8	6	7	0	0	0	0	0	0	1	0	0	1	0	0	0	0	0	0	0	0	0	0	1	-5.3	-0.9	-44.8	-2.2	-2.1	-2.1	-3.4	-2.1	-2.1	-3.3	-3.4	-2.1	-2.2	-2.1	-2.1	-2.4	-2.2	-2.1	-2.1	-3.3	-3.4	0
rno-miR-216:19-39	19	39	UAAUCUCAGCUGGCAACUGUG	5	5	5	6	0	0	0	0	0	1	1	0	0	0	0	0	0	1	0	0	0	0	0	1	-11.8	-1.9	-38.3	-1.3	-0.9	-1.1	-2.4	-2.1	-2.4	-2.1	-2.1	-3.4	-2.1	-2.1	-3.3	-3.4	-2.1	-0.9	-2.2	-2.1	-2.1	2
rno-miR-217:32-55	32	55	UACUGCAUCAGGAACUGACUGGAU	7	5	6	6	0	0	1	0	0	0	0	0	1	0	0	0	0	1	0	0	0	0	0	2	-9.5	-2.8	-45.4	-1.3	-2.2	-2.1	-2.1	-3.4	-2.1	-1.1	-2.4	-2.1	-2.1	-3.3	-2.4	-0.9	-2.2	-2.1	-2.1	-2.4	-2.2	1
rno-miR-218:25-45	25	45	UUGUGCUUGAUCUAACCAUGU	4	4	4	9	0	0	1	0	0	0	1	0	0	0	0	1	0	1	1	0	1	0	0	3	-5.4	0	-34.9	-0.9	-2.1	-2.2	-2.1	-3.4	-2.1	-0.9	-2.1	-2.4	-1.1	-2.4	-2.1	-1.3	-0.9	-2.2	-3.3	-2.1	-1.1	1
rno-miR-218:25-45	25	45	UUGUGCUUGAUCUAACCAUGU	4	4	4	9	0	0	1	0	0	0	1	0	0	0	0	1	0	1	1	0	1	0	0	3	-5.4	0	-34.9	-0.9	-2.1	-2.2	-2.1	-3.4	-2.1	-0.9	-2.1	-2.4	-1.1	-2.4	-2.1	-1.3	-0.9	-2.2	-3.3	-2.1	-1.1	1
rno-miR-219:19-39	19	39	UGAUUGUCCAAACGCAAUUCU	6	5	3	7	0	1	0	0	0	0	0	0	0	0	1	0	1	1	0	0	0	0	1	1	-7.4	-2.4	-33.8	-2.1	-2.4	-1.1	-0.9	-2.1	-2.2	-2.4	-3.3	-2.1	-0.9	-0.9	-2.2	-2.4	-3.4	-2.1	-0.9	-1.1	-0.9	3
rno-miR-219:21-41	21	41	UGAUUGUCCAAACGCAAUUCU	6	5	3	7	0	1	0	0	0	0	0	0	0	0	1	0	1	1	0	0	0	0	1	1	-7.4	-2.4	-33.8	-2.1	-2.4	-1.1	-0.9	-2.1	-2.2	-2.4	-3.3	-2.1	-0.9	-0.9	-2.2	-2.4	-3.4	-2.1	-0.9	-1.1	-0.9	3
rno-miR-22:57-78	57	78	AAGCUGCCAGUUGAAGAACUGU	7	4	6	5	0	1	1	0	0	0	0	0	1	0	0	1	0	0	0	0	0	0	0	1	-10.6	-3.3	-39.9	-0.9	-2.1	-3.4	-2.1	-2.1	-3.4	-3.3	-2.1	-2.1	-2.2	-0.9	-2.1	-2.4	-0.9	-2.1	-2.4	-0.9	-2.2	3
rno-miR-221:65-87	65	87	AGCUACAUUGUCUGCUGGGUUUC	3	5	6	9	1	0	0	0	0	0	0	0	0	0	1	0	1	0	0	0	1	0	1	1	-10.3	-1.2	-42.6	-2.1	-3.4	-2.1	-1.3	-2.2	-2.1	-1.1	-0.9	-2.1	-2.2	-2.4	-2.1	-2.1	-3.4	-2.1	-2.1	-3.3	-3.3	0
rno-miR-222:62-85	62	85	AGCUACAUCUGGCUACUGGGUCUC	4	7	6	7	1	0	0	0	0	0	0	0	0	0	1	0	0	0	0	0	0	1	1	0	-11	-3.4	-49	-2.1	-3.4	-2.1	-1.3	-2.2	-2.1	-1.1	-2.4	-2.1	-2.1	-3.3	-3.4	-2.1	-1.3	-2.2	-2.1	-2.1	-3.3	0
rno-miR-223:68-88	68	88	UGUCAGUUUGUCAAAUACCCC	5	6	3	7	1	1	0	0	0	0	0	1	1	0	1	0	0	1	0	1	0	0	1	2	-7.7	0	-35.9	-2.1	-2.2	-2.4	-2.1	-2.1	-2.2	-0.9	-0.9	-2.1	-2.2	-2.4	-2.1	-0.9	-0.9	-1.1	-1.3	-2.2	-3.3	2
rno-miR-23a:46-66	46	66	AUCACAUUGCCAGGGAUUUCC	5	6	4	6	0	0	0	0	0	1	0	0	0	0	0	0	1	0	1	0	0	0	0	1	-7.1	-1	-38.4	-1.1	-2.4	-2.1	-2.2	-2.1	-1.1	-0.9	-2.1	-3.4	-3.3	-2.1	-2.1	-3.3	-3.3	-2.4	-1.1	-0.9	-0.9	0
rno-miR-23b:58-78	58	78	AUCACAUUGCCAGGGAUUACC	6	6	4	5	0	0	0	1	0	1	0	0	0	0	0	0	1	0	1	0	0	0	1	1	-4.5	-0.3	-38.6	-1.1	-2.4	-2.1	-2.2	-2.1	-1.1	-0.9	-2.1	-3.4	-3.3	-2.1	-2.1	-3.3	-3.3	-2.4	-1.1	-0.9	-1.3	0
rno-miR-24:44-65	44	65	UGGCUCAGUUCAGCAGGAACAG	6	5	7	4	0	0	1	1	0	0	0	0	0	0	1	1	0	1	0	0	0	0	2	1	-10.3	-3.2	-43.7	-2.1	-3.3	-3.4	-2.1	-2.4	-2.1	-2.1	-2.2	-0.9	-2.4	-2.1	-2.1	-3.4	-2.1	-2.1	-3.3	-2.4	-0.9	1
rno-miR-24:61-82	61	82	UGGCUCAGUUCAGCAGGAACAG	6	5	7	4	0	0	1	1	0	0	0	0	0	0	1	1	0	1	0	0	0	0	2	1	-10.3	-3.2	-43.7	-2.1	-3.3	-3.4	-2.1	-2.4	-2.1	-2.1	-2.2	-0.9	-2.4	-2.1	-2.1	-3.4	-2.1	-2.1	-3.3	-2.4	-0.9	1
rno-miR-25:52-73	52	73	CAUUGCACUUGUCUCGGUCUGA	3	6	5	8	0	0	0	0	1	0	0	0	1	0	0	0	0	0	0	1	0	1	1	1	-8	0	-40.9	-2.1	-1.1	-0.9	-2.1	-3.4	-2.1	-2.2	-2.1	-0.9	-2.1	-2.2	-2.4	-2.1	-2.4	-2.4	-3.3	-2.2	-2.4	0
rno-miR-26a:16-36	16	36	UUCAAGUAAUCCAGGAUAGGC	7	4	5	5	1	0	1	0	0	0	0	0	0	0	0	0	1	1	1	0	0	0	0	2	-8.9	0	-36.6	-0.9	-2.4	-2.1	-0.9	-2.1	-2.2	-1.3	-0.9	-1.1	-2.4	-3.3	-2.1	-2.1	-3.3	-2.4	-1.1	-1.3	-2.1	2
rno-miR-26b:15-36	15	36	UUCAAGUAAUUCAGGAUAGGUU	7	2	5	8	1	0	1	0	0	0	0	0	0	0	0	0	1	1	1	0	0	0	0	2	-3.1	0	-33.9	-0.9	-2.4	-2.1	-0.9	-2.1	-2.2	-1.3	-0.9	-1.1	-0.9	-2.4	-2.1	-2.1	-3.3	-2.4	-1.1	-1.3	-2.1	2
rno-miR-27a:56-76	56	76	UUCACAGUGGCUAAGUUCCGC	4	6	5	6	0	0	0	0	0	1	0	1	1	0	0	0	0	1	1	0	0	0	0	3	-7.6	-2	-39.7	-0.9	-2.4	-2.1	-2.2	-2.1	-2.1	-2.2	-2.1	-3.3	-3.4	-2.1	-1.3	-0.9	-2.1	-2.2	-0.9	-2.4	-3.3	1
rno-miR-27b:61-81	60	80	UUCACAGUGGCUAAGUUCUGC	4	5	5	7	0	0	0	0	0	1	0	1	0	0	0	0	0	1	1	0	0	0	0	2	-9.1	-0.1	-38.2	-0.9	-2.4	-2.1	-2.2	-2.1	-2.1	-2.2	-2.1	-3.3	-3.4	-2.1	-1.3	-0.9	-2.1	-2.2	-0.9	-2.4	-2.1	1
rno-miR-28:14-35	14	35	AAGGAGCUCACAGUCUAUUGAG	7	4	6	5	1	1	0	0	0	0	0	0	0	0	0	1	0	0	0	0	0	1	0	0	-10	-1.4	-39.7	-0.9	-2.1	-3.3	-2.4	-2.1	-3.4	-2.1	-2.4	-2.1	-2.2	-2.1	-2.1	-2.2	-2.4	-2.1	-1.3	-1.1	-0.9	1
rno-miR-290:14-36	14	36	CUCAAACUAUGGGGGCACUUUUU	5	5	5	8	1	1	0	0	1	0	0	1	0	0	0	0	1	0	1	0	0	0	1	1	-5.4	-1.7	-39.7	-2.1	-2.4	-2.1	-0.9	-0.9	-2.2	-2.1	-1.3	-1.1	-2.1	-3.3	-3.3	-3.3	-3.3	-3.4	-2.1	-2.2	-2.1	2
rno-miR-291-3p:50-72	50	72	AAAGUGCUUCCACUUUGUGUGCC	4	6	5	8	0	0	0	0	0	0	0	0	0	0	0	0	0	0	0	0	0	1	0	0	-10.2	-3.5	-41.8	-0.9	-0.9	-2.1	-2.2	-2.1	-3.4	-2.1	-0.9	-2.4	-3.3	-2.1	-2.2	-2.1	-0.9	-0.9	-2.1	-2.2	-2.1	2
rno-miR-291-5p:14-35	14	35	CAUCAAAGUGGAGGCCCUCUCU	5	7	5	5	1	0	0	0	1	0	1	0	1	0	0	0	1	0	0	1	0	0	1	1	-15.1	-1.9	-44	-2.1	-1.1	-2.4	-2.1	-0.9	-0.9	-2.1	-2.2	-2.1	-3.3	-2.4	-2.1	-3.3	-3.4	-3.3	-3.3	-2.1	-2.4	2
rno-miR-292-3p:51-73	51	73	AAGUGCCGCCAGGUUUUGAGUGU	4	4	8	7	0	0	0	1	0	0	0	0	0	0	0	1	0	0	0	0	0	1	1	0	-8.3	-2.2	-44.5	-0.9	-2.1	-2.2	-2.1	-3.4	-3.3	-2.4	-3.4	-3.3	-2.1	-2.1	-3.3	-2.2	-0.9	-0.9	-0.9	-2.1	-2.4	1
rno-miR-292-5p:12-33	12	33	ACUCAAACUGGGGGCUCUUUUG	4	5	6	7	1	0	0	0	0	0	1	0	0	0	0	0	1	0	0	1	0	0	0	0	-13.1	-1.6	-40.9	-2.2	-2.1	-2.4	-2.1	-0.9	-0.9	-2.2	-2.1	-2.1	-3.3	-3.3	-3.3	-3.3	-3.4	-2.1	-2.4	-2.1	-0.9	2
rno-miR-296:13-33	13	33	AGGGCCCCCCCUCAAUCCUGU	3	10	4	4	0	0	0	0	0	1	1	1	0	0	1	1	0	0	0	0	0	0	1	0	-13.5	-3.4	-48.5	-2.1	-3.3	-3.3	-3.4	-3.3	-3.3	-3.3	-3.3	-3.3	-3.3	-2.1	-2.4	-2.1	-0.9	-1.1	-2.4	-3.3	-2.1	1
rno-miR-297:26-48	26	48	AUGUAUGUGUGCAUGUAUGCAUG	5	2	7	9	1	1	0	0	0	0	0	0	0	0	0	1	0	0	1	0	0	1	0	1	-25.5	-4.4	-38.5	-1.1	-2.1	-2.2	-1.3	-1.1	-2.1	-2.2	-2.1	-2.2	-2.1	-3.4	-2.1	-1.1	-2.1	-2.2	-1.3	-1.1	-2.1	0
rno-miR-298:11-32	11	32	GGCAGAGGAGGGCUGUUCUUCC	3	5	9	5	0	0	0	0	0	0	0	1	0	1	1	0	0	0	0	0	0	1	2	0	-16.7	-6.9	-47.5	-3.3	-3.4	-2.1	-2.1	-2.4	-2.1	-3.3	-2.4	-2.1	-3.3	-3.3	-3.4	-2.1	-2.1	-2.2	-0.9	-2.4	-2.1	0
rno-miR-299:7-28	7	28	UGGUUUACCGUCCCACAUACAU	5	7	3	7	0	1	0	1	0	0	0	0	0	0	1	1	0	1	0	0	0	0	2	1	-10.3	-1.3	-39.9	-2.1	-3.3	-2.2	-0.9	-0.9	-1.3	-2.2	-3.3	-2.4	-2.2	-2.4	-3.3	-3.3	-2.1	-2.2	-2.1	-1.1	-1.3	0
rno-miR-29a:54-74	54	74	UAGCACCAUCUGAAAUCGGUU	6	5	4	6	1	0	0	0	0	0	1	0	0	0	0	1	0	1	0	0	0	0	0	1	-5.7	-0.7	-36.6	-1.3	-2.1	-3.4	-2.1	-2.2	-3.3	-2.1	-1.1	-2.4	-2.1	-2.1	-2.4	-0.9	-0.9	-1.1	-2.4	-2.4	-3.3	2
rno-miR-29b:51-73	51	73	UAGCACCAUUUGAAAUCAGUGUU	7	4	4	8	1	0	1	0	0	0	1	0	0	0	0	1	0	1	0	0	0	0	0	1	-11.9	-1.6	-36.7	-1.3	-2.1	-3.4	-2.1	-2.2	-3.3	-2.1	-1.1	-0.9	-0.9	-2.1	-2.4	-0.9	-0.9	-1.1	-2.4	-2.1	-2.1	2
rno-miR-29b:52-74	52	74	UAGCACCAUUUGAAAUCAGUGUU	7	4	4	8	1	0	1	0	0	0	1	0	0	0	0	1	0	1	0	0	0	0	0	1	-11.9	-1.6	-36.7	-1.3	-2.1	-3.4	-2.1	-2.2	-3.3	-2.1	-1.1	-0.9	-0.9	-2.1	-2.4	-0.9	-0.9	-1.1	-2.4	-2.1	-2.1	2
rno-miR-29c:54-73	54	73	UAGCACCAUUUGAAAUCGGU	6	4	4	6	1	0	0	0	0	0	1	0	0	0	0	1	0	1	0	0	0	0	0	1	-9.5	-0.3	-33	-1.3	-2.1	-3.4	-2.1	-2.2	-3.3	-2.1	-1.1	-0.9	-0.9	-2.1	-2.4	-0.9	-0.9	-1.1	-2.4	-2.4	-3.3	2
rno-miR-300:51-72	51	72	UAUGCAAGGGCAAGCUCUCUUC	5	6	5	6	0	0	0	0	0	1	1	0	1	0	0	0	1	1	0	1	0	0	0	2	-12.7	-2.4	-41.8	-1.3	-1.1	-2.1	-3.4	-2.1	-0.9	-2.1	-3.3	-3.3	-3.4	-2.1	-0.9	-2.1	-3.4	-2.1	-2.4	-2.1	-2.4	2
rno-miR-301:61-85	60	84	CAGUGCAAUAGUAUUGUCAAAGCAU	9	4	5	7	0	0	0	1	1	0	0	1	0	0	0	1	0	0	0	0	0	1	2	0	-12.8	-4.1	-40.1	-2.1	-2.1	-2.2	-2.1	-3.4	-2.1	-0.9	-1.1	-1.3	-2.1	-2.2	-1.3	-1.1	-0.9	-2.1	-2.2	-2.4	-2.1	3
rno-miR-30a-3p:47-68	47	68	CUUUCAGUCGGAUGUUUGCAGC	3	5	6	8	0	0	0	0	1	1	0	0	1	0	0	0	1	0	1	1	1	0	1	3	-6.3	0	-39.4	-2.1	-0.9	-0.9	-2.4	-2.1	-2.1	-2.2	-2.4	-2.4	-3.3	-2.4	-1.1	-2.1	-2.2	-0.9	-0.9	-2.1	-3.4	0
rno-miR-30a-5p:6-27	6	27	UGUAAACAUCCUCGACUGGAAG	7	5	5	5	1	0	0	0	0	0	0	0	0	0	1	0	1	1	0	1	0	0	1	1	-8.5	-2.9	-38.8	-2.1	-2.2	-1.3	-0.9	-0.9	-2.2	-2.1	-1.1	-2.4	-3.3	-2.1	-2.4	-2.4	-2.4	-2.2	-2.1	-2.1	-3.3	3
rno-miR-30b:16-37	16	37	UGUAAACAUCCUACACUCAGCU	7	7	2	6	1	0	0	1	0	0	0	1	0	0	1	0	0	1	0	1	0	0	2	1	-3.5	-0.2	-38.5	-2.1	-2.2	-1.3	-0.9	-0.9	-2.2	-2.1	-1.1	-2.4	-3.3	-2.1	-1.3	-2.2	-2.1	-2.2	-2.1	-2.4	-2.1	2
rno-miR-30c:14-36	14	36	UGUAAACAUCCUACACUCUCAGC	7	8	2	6	1	0	0	0	0	0	0	1	0	0	1	0	0	1	0	1	0	0	1	1	-3.5	-0.2	-40.9	-2.1	-2.2	-1.3	-0.9	-0.9	-2.2	-2.1	-1.1	-2.4	-3.3	-2.1	-1.3	-2.2	-2.1	-2.2	-2.1	-2.4	-2.1	2
rno-miR-30c:17-39	17	39	UGUAAACAUCCUACACUCUCAGC	7	8	2	6	1	0	0	0	0	0	0	1	0	0	1	0	0	1	0	1	0	0	1	1	-3.5	-0.2	-40.9	-2.1	-2.2	-1.3	-0.9	-0.9	-2.2	-2.1	-1.1	-2.4	-3.3	-2.1	-1.3	-2.2	-2.1	-2.2	-2.1	-2.4	-2.1	2
rno-miR-30d:12-33	12	33	UGUAAACAUCCCCGACUGGAAG	7	6	5	4	1	0	0	0	0	0	0	0	0	0	1	0	1	1	0	1	0	0	1	1	-5.2	-1.7	-40.9	-2.1	-2.2	-1.3	-0.9	-0.9	-2.2	-2.1	-1.1	-2.4	-3.3	-3.3	-3.3	-2.4	-2.4	-2.2	-2.1	-2.1	-3.3	3
rno-miR-30e:2-21	2	21	UGUAAACAUCCUUGACUGGA	6	4	4	6	1	0	0	0	0	0	0	0	0	0	1	0	1	1	0	1	1	0	1	2	-5.1	-2.1	-34	-2.1	-2.2	-1.3	-0.9	-0.9	-2.2	-2.1	-1.1	-2.4	-3.3	-2.1	-0.9	-2.1	-2.4	-2.2	-2.1	-2.1	-3.3	2
rno-miR-31:28-49	28	49	AGGCAAGAUGCUGGCAUAGCUG	6	4	8	4	1	0	1	0	0	0	0	0	0	0	1	1	1	0	0	0	0	0	1	0	-18	-2.6	-43.9	-2.1	-3.3	-3.4	-2.1	-0.9	-2.1	-2.4	-1.1	-2.1	-3.4	-2.1	-2.1	-3.3	-3.4	-2.1	-1.1	-1.3	-2.1	1
rno-miR-32:6-26	6	26	UAUUGCACAUUACUAAGUUGC	6	4	3	8	0	0	0	0	0	0	0	0	0	0	0	0	0	1	0	1	0	1	0	1	-8.2	0	-31.6	-1.3	-1.1	-0.9	-2.1	-3.4	-2.1	-2.2	-2.1	-1.1	-0.9	-1.3	-2.2	-2.1	-1.3	-0.9	-2.1	-2.2	-0.9	1
rno-miR-320:48-70	48	70	AAAAGCUGGGUUGAGAGGGCGAA	8	2	10	3	0	0	0	0	0	0	0	0	0	0	0	0	0	0	0	0	0	0	0	0	-7.2	-1.2	-44.8	-0.9	-0.9	-0.9	-2.1	-3.4	-2.1	-2.1	-3.3	-3.3	-2.2	-0.9	-2.1	-2.4	-2.1	-2.4	-2.1	-3.3	-3.3	4
rno-miR-322:61-80	61	80	AAACAUGAAGCGCUGCAACA	9	5	4	2	1	1	1	0	0	0	0	0	1	0	0	0	0	0	0	0	0	1	0	1	-11.9	0	-34.7	-0.9	-0.9	-2.2	-2.1	-1.1	-2.1	-2.4	-0.9	-2.1	-3.4	-2.4	-3.4	-2.1	-2.1	-3.4	-2.1	-0.9	-2.2	4
rno-miR-323:50-71	50	71	GCACAUUACACGGUCGACCUCU	5	8	4	5	1	1	0	0	0	0	0	1	1	1	0	0	0	0	0	0	0	1	1	1	-15.6	-1.1	-42.7	-3.4	-2.1	-2.2	-2.1	-1.1	-0.9	-1.3	-2.2	-2.1	-2.2	-2.4	-3.3	-2.2	-2.4	-2.4	-2.4	-2.2	-3.3	0
rno-miR-324-3p:51-72	51	72	CCACUGCCCCAGGUGCUGCUGG	2	9	7	4	0	0	0	0	1	0	0	0	1	0	0	0	0	0	0	0	0	1	1	1	-14.4	-3.8	-51.3	-3.3	-2.1	-2.2	-2.1	-2.1	-3.4	-3.3	-3.3	-3.3	-2.1	-2.1	-3.3	-2.2	-2.1	-3.4	-2.1	-2.1	-3.4	0
rno-miR-324-5p:16-38	16	38	CGCAUCCCCUAGGGCAUUGGUGU	3	7	7	6	0	0	0	0	1	0	0	0	0	0	1	0	1	0	0	0	0	0	2	0	-22.2	-4.3	-48.7	-2.4	-3.4	-2.1	-1.1	-2.4	-3.3	-3.3	-3.3	-2.1	-1.3	-2.1	-3.3	-3.3	-3.4	-2.1	-1.1	-0.9	-2.1	0
rno-miR-325:16-38	16	38	CCUAGUAGGUGCUCAGUAAGUGU	5	4	7	7	0	0	1	1	1	0	0	0	0	0	0	0	0	0	0	1	1	0	2	1	-12.5	0	-43	-3.3	-2.1	-1.3	-2.1	-2.2	-1.3	-2.1	-3.3	-2.2	-2.1	-3.4	-2.1	-2.4	-2.1	-2.1	-2.2	-1.3	-0.9	1
rno-miR-326:60-80	60	80	CCUCUGGGCCCUUCCUCCAGU	1	10	4	6	0	0	0	1	1	0	1	1	0	0	0	0	0	0	0	1	1	0	2	1	-13.7	-6.2	-47.4	-3.3	-2.1	-2.4	-2.1	-2.1	-3.3	-3.3	-3.4	-3.3	-3.3	-2.1	-0.9	-2.4	-3.3	-2.1	-2.4	-3.3	-2.1	0
rno-miR-327:16-34	16	34	CCUUGAGGGGCAUGAGGGU	3	3	9	4	0	0	0	0	1	0	0	0	0	0	0	0	1	0	0	1	1	0	1	1	-11.2	-2.7	-40.7	-3.3	-2.1	-0.9	-2.1	-2.4	-2.1	-3.3	-3.3	-3.3	-3.4	-2.1	-1.1	-2.1	-2.4	-2.1	-3.3	-3.3	-2.2	0
rno-miR-328:48-69	48	69	CUGGCCCUCUCUGCCCUUCCGU	0	11	4	7	0	0	0	0	1	1	0	0	1	0	0	1	0	0	1	0	0	0	1	2	-6.7	-2.4	-49.9	-2.1	-2.1	-3.3	-3.4	-3.3	-3.3	-2.1	-2.4	-2.1	-2.4	-2.1	-2.1	-3.4	-3.3	-3.3	-2.1	-0.9	-2.4	0
rno-miR-329:61-82	61	82	AACACACCCAGCUAACCUUUUU	7	8	1	6	0	0	0	0	0	1	1	0	0	0	0	0	0	0	0	0	1	0	0	1	-4	0	-37.3	-0.9	-2.2	-2.1	-2.2	-2.1	-2.2	-3.3	-3.3	-2.1	-2.1	-3.4	-2.1	-1.3	-0.9	-2.2	-3.3	-2.1	-0.9	2
rno-miR-33:6-24	6	24	GUGCAUUGUAGUUGCAUUG	3	2	6	8	1	0	0	0	0	0	0	0	0	1	0	1	1	0	1	0	1	0	1	2	-11.2	-3.8	-30.2	-2.2	-2.1	-3.4	-2.1	-1.1	-0.9	-2.1	-2.2	-1.3	-2.1	-2.2	-0.9	-2.1	-3.4	-2.1	-1.1	-0.9	-2.1	0
rno-miR-330:60-82	60	82	GCAAAGCACAGGGCCUGCAGAGA	8	6	8	1	1	0	0	1	0	0	0	1	0	1	0	0	0	0	0	0	0	0	2	0	-13.9	-3.3	-49.2	-3.4	-2.1	-0.9	-0.9	-2.1	-3.4	-2.1	-2.2	-2.1	-2.1	-3.3	-3.3	-3.4	-3.3	-2.1	-2.1	-3.4	-2.1	2
rno-miR-331:61-81	61	81	GCCCCUGGGCCUAUCCUAGAA	4	8	5	4	0	0	1	0	0	1	0	0	0	1	0	0	0	0	0	0	0	1	1	0	-15.3	-4.8	-45.7	-3.4	-3.3	-3.3	-3.3	-2.1	-2.1	-3.3	-3.3	-3.4	-3.3	-2.1	-1.3	-1.1	-2.4	-3.3	-2.1	-1.3	-2.1	1
rno-miR-333:16-35	16	35	GUGGUGUGCUAGUUACUUUU	2	2	6	10	0	0	0	0	0	0	0	0	0	1	0	1	0	0	1	0	1	1	1	2	-10.2	-0.3	-32.4	-2.2	-2.1	-3.3	-2.2	-2.1	-2.2	-2.1	-3.4	-2.1	-1.3	-2.1	-2.2	-0.9	-1.3	-2.2	-2.1	-0.9	-0.9	0
rno-miR-335:16-38	16	38	UCAAGAGCAAUAACGAAAAAUGU	12	3	4	4	0	1	1	1	0	0	0	0	0	0	0	0	0	1	0	0	0	0	1	1	-1.6	0	-33.6	-2.4	-2.1	-0.9	-2.1	-2.4	-2.1	-3.4	-2.1	-0.9	-1.1	-1.3	-0.9	-2.2	-2.4	-2.4	-0.9	-0.9	-0.9	7
rno-miR-336:16-36	16	36	UCACCCUUCCAUAUCUAGUCU	4	8	1	8	0	1	0	0	0	1	0	0	0	0	0	0	0	1	0	0	0	1	0	1	-2.1	0	-38.1	-2.4	-2.1	-2.2	-3.3	-3.3	-2.1	-0.9	-2.4	-3.3	-2.1	-1.1	-1.3	-1.1	-2.4	-2.1	-1.3	-2.1	-2.2	0
rno-miR-337:60-82	60	82	UUCAGCUCCUAUAUGAUGCCUUU	4	6	3	10	0	0	0	0	0	0	0	0	1	0	0	0	0	1	1	0	0	1	0	3	-6.6	-0.5	-39.8	-0.9	-2.4	-2.1	-2.1	-3.4	-2.1	-2.4	-3.3	-2.1	-1.3	-1.1	-1.3	-1.1	-2.1	-2.4	-1.1	-2.1	-3.4	0
rno-miR-338:41-63	41	63	UCCAGCAUCAGUGAUUUUGUUGA	5	4	5	9	0	0	0	0	0	0	0	0	0	0	0	0	0	1	0	0	0	0	0	1	-12.9	-3.3	-39.2	-2.4	-3.3	-2.1	-2.1	-3.4	-2.1	-1.1	-2.4	-2.1	-2.1	-2.2	-2.1	-2.4	-1.1	-0.9	-0.9	-0.9	-2.1	0
rno-miR-339:16-36	16	36	UCCCUGUCCUCCAGGAGCUCA	3	9	4	5	0	0	0	0	0	0	0	1	0	0	0	0	1	1	0	0	0	0	0	1	-13.8	-4.3	-46.8	-2.4	-3.3	-3.3	-2.1	-2.1	-2.2	-2.4	-3.3	-2.1	-2.4	-3.3	-2.1	-2.1	-3.3	-2.4	-2.1	-3.4	-2.1	0
rno-miR-340:61-83	61	83	UCCGUCUCAGUUACUUUAUAGCC	4	7	3	9	0	0	1	0	0	0	0	0	0	0	0	0	0	1	0	0	0	0	0	1	-2.6	0	-40.3	-2.4	-3.3	-2.4	-2.2	-2.4	-2.1	-2.4	-2.1	-2.1	-2.2	-0.9	-1.3	-2.2	-2.1	-0.9	-0.9	-1.3	-1.1	0
rno-miR-341:61-81	61	81	UCGAUCGGUCGGUCGGUCAGU	2	5	8	6	0	0	0	1	0	0	0	1	0	0	0	1	0	1	0	0	1	0	1	2	-24.7	-6	-43.9	-2.4	-2.4	-2.4	-1.1	-2.4	-2.4	-3.3	-2.2	-2.4	-2.4	-3.3	-2.2	-2.4	-2.4	-3.3	-2.2	-2.4	-2.1	0
rno-miR-342:61-84	61	84	UCUCACACAGAAAUCGCACCCGUC	7	10	3	4	1	0	1	0	0	0	1	0	1	0	0	0	0	1	0	1	0	1	0	2	-2	0	-47	-2.4	-2.1	-2.4	-2.1	-2.2	-2.1	-2.2	-2.1	-2.1	-2.4	-0.9	-0.9	-1.1	-2.4	-2.4	-3.4	-2.1	-2.2	2
rno-miR-343:61-80	60	79	UCUCCCUCCGUGUGCCCAGA	2	9	4	5	0	0	1	0	0	1	1	0	0	0	0	0	1	1	0	1	1	0	0	2	-3.4	0	-44.8	-2.4	-2.1	-2.4	-3.3	-3.3	-2.1	-2.4	-3.3	-2.4	-2.2	-2.1	-2.2	-2.1	-3.4	-3.3	-3.3	-2.1	-2.1	0
rno-miR-344:61-83	61	83	UGAUCUAGCCAAAGCCUGACCGU	6	7	5	5	0	0	0	1	0	1	0	0	0	0	1	0	1	1	0	0	0	0	2	1	-6.7	-1.3	-45.5	-2.1	-2.4	-1.1	-2.4	-2.1	-1.3	-2.1	-3.4	-3.3	-2.1	-0.9	-0.9	-2.1	-3.4	-3.3	-2.1	-2.1	-2.4	2
rno-miR-345:16-36	16	36	UGCUGACCCCUAGUCCAGUGC	3	8	5	5	0	1	0	0	0	0	0	0	0	0	1	0	0	1	0	0	0	1	1	1	-9.2	-3.3	-45.4	-2.1	-3.4	-2.1	-2.1	-2.4	-2.2	-3.3	-3.3	-3.3	-2.1	-1.3	-2.1	-2.2	-2.4	-3.3	-2.1	-2.1	-2.2	0
rno-miR-346:16-38	16	38	UGUCUGCCUGAGUGCCUGCCUCU	1	8	6	8	0	0	0	0	0	0	0	0	1	0	1	0	1	1	0	1	1	0	1	3	-10.5	-2	-50.7	-2.1	-2.2	-2.4	-2.1	-2.1	-3.4	-3.3	-2.1	-2.1	-2.4	-2.1	-2.2	-2.1	-3.4	-3.3	-2.1	-2.1	-3.4	0
rno-miR-347:61-79	61	79	UGUCCCUCUGGGUCGCCCA	1	8	5	5	0	0	0	1	0	1	1	1	0	0	1	0	0	1	0	1	1	0	2	2	-16.2	-3	-43.6	-2.1	-2.2	-2.4	-3.3	-3.3	-2.1	-2.4	-2.1	-2.1	-3.3	-3.3	-2.2	-2.4	-2.4	-3.4	-3.3	-3.3	-2.1	0
rno-miR-349:61-82	61	82	CAGCCCUGCUGUCUUAACCUCU	3	9	3	7	0	1	0	0	1	1	0	1	1	0	0	1	0	0	0	0	0	1	1	1	-11.9	-2.5	-43.8	-2.1	-2.1	-3.4	-3.3	-3.3	-2.1	-2.1	-3.4	-2.1	-2.1	-2.2	-2.4	-2.1	-0.9	-1.3	-0.9	-2.2	-3.3	1
rno-miR-34a:20-42	20	42	UGGCAGUGUCUUAGCUGGUUGUU	2	3	8	10	1	0	0	0	0	0	0	0	0	0	1	1	1	1	0	0	0	0	1	1	-10.8	-3.6	-43.4	-2.1	-3.3	-3.4	-2.1	-2.1	-2.2	-2.1	-2.2	-2.4	-2.1	-0.9	-1.3	-2.1	-3.4	-2.1	-2.1	-3.3	-2.2	0
rno-miR-34b:13-35	13	35	UAGGCAGUGUAAUUAGCUGAUUG	6	2	7	8	0	0	0	0	0	1	1	0	0	0	0	1	0	1	0	0	1	1	0	2	-13.8	-2.9	-38.4	-1.3	-2.1	-3.3	-3.4	-2.1	-2.1	-2.2	-2.1	-2.2	-1.3	-0.9	-1.1	-0.9	-1.3	-2.1	-3.4	-2.1	-2.1	1
rno-miR-34c:13-35	13	35	AGGCAGUGUAGUUAGCUGAUUGC	5	3	8	7	1	0	0	1	0	0	0	0	0	0	1	1	0	0	0	0	1	0	2	1	-21.2	-4.7	-42.8	-2.1	-3.3	-3.4	-2.1	-2.1	-2.2	-2.1	-2.2	-1.3	-2.1	-2.2	-0.9	-1.3	-2.1	-3.4	-2.1	-2.1	-2.4	0
rno-miR-350:61-84	61	84	UUCACAAAGCCCAUACACUUUCAC	8	9	1	6	0	1	0	0	0	1	0	1	0	0	0	0	0	1	1	0	0	1	0	2	-0.7	0	-41.1	-0.9	-2.4	-2.1	-2.2	-2.1	-0.9	-0.9	-2.1	-3.4	-3.3	-3.3	-2.1	-1.1	-1.3	-2.2	-2.1	-2.2	-2.1	2
rno-miR-351:16-39	16	39	UCCCUGAGGAGCCCUUUGAGCCUG	3	8	7	6	0	0	0	1	0	0	0	0	0	0	0	0	0	1	0	0	0	0	1	1	-11.5	-1.4	-52.8	-2.4	-3.3	-3.3	-2.1	-2.1	-2.4	-2.1	-3.3	-2.4	-2.1	-3.4	-3.3	-3.3	-2.1	-0.9	-0.9	-2.1	-2.4	0
rno-miR-352:61-81	61	81	AGAGUAGUAGGUUGCAUAGUA	7	1	7	6	0	0	1	0	0	0	0	0	0	0	1	0	1	0	0	0	1	0	1	1	-6.4	-0.8	-35.7	-2.1	-2.4	-2.1	-2.2	-1.3	-2.1	-2.2	-1.3	-2.1	-3.3	-2.2	-0.9	-2.1	-3.4	-2.1	-1.1	-1.3	-2.1	0
rno-miR-421:10-30	10	30	GGCCUCAUUAAAUGUUUGUUG	4	3	5	9	0	0	0	0	0	0	0	0	0	1	1	0	1	0	0	0	1	0	2	1	-9.2	0	-32.1	-3.3	-3.4	-3.3	-2.1	-2.4	-2.1	-1.1	-0.9	-1.3	-0.9	-0.9	-1.1	-2.1	-2.2	-0.9	-0.9	-2.1	-2.2	2
rno-miR-7*:61-82	61	82	CAACAAAUCACAGUCUGCCAUA	9	7	2	4	1	0	0	0	1	0	0	1	1	0	0	0	0	0	0	0	0	1	1	1	-5.9	0	-37	-2.1	-0.9	-2.2	-2.1	-0.9	-0.9	-1.1	-2.4	-2.1	-2.2	-2.1	-2.1	-2.2	-2.4	-2.1	-2.1	-3.4	-3.3	3
rno-miR-7:19-39	19	39	UGGAAGACUAGUGAUUUUGUU	5	1	6	9	1	0	0	0	0	0	0	0	0	0	1	1	0	1	0	0	0	0	1	1	-9	0	-32.5	-2.1	-3.3	-2.4	-0.9	-2.1	-2.4	-2.2	-2.1	-1.3	-2.1	-2.2	-2.1	-2.4	-1.1	-0.9	-0.9	-0.9	-2.1	1
rno-miR-7:19-39	19	39	UGGAAGACUAGUGAUUUUGUU	5	1	6	9	1	0	0	0	0	0	0	0	0	0	1	1	0	1	0	0	0	0	1	1	-9	0	-32.5	-2.1	-3.3	-2.4	-0.9	-2.1	-2.4	-2.2	-2.1	-1.3	-2.1	-2.2	-2.1	-2.4	-1.1	-0.9	-0.9	-0.9	-2.1	1
rno-miR-7b:29-49	29	49	UGGAAGACUUGUGAUUUUGUU	4	1	6	10	1	0	0	0	0	0	0	0	0	0	1	1	0	1	0	0	0	0	1	1	-3.9	0	-32.1	-2.1	-3.3	-2.4	-0.9	-2.1	-2.4	-2.2	-2.1	-0.9	-2.1	-2.2	-2.1	-2.4	-1.1	-0.9	-0.9	-0.9	-2.1	1
rno-miR-9:16-38	16	38	UCUUUGGUUAUCUAGCUGUAUGA	4	3	5	11	0	0	0	0	0	0	0	0	0	0	0	0	0	1	0	1	1	0	0	2	-8.6	-0.5	-37.7	-2.4	-2.1	-0.9	-0.9	-2.1	-3.3	-2.2	-0.9	-1.3	-1.1	-2.4	-2.1	-1.3	-2.1	-3.4	-2.1	-2.1	-2.2	0
rno-miR-9:16-38	16	38	UCUUUGGUUAUCUAGCUGUAUGA	4	3	5	11	0	0	0	0	0	0	0	0	0	0	0	0	0	1	0	1	1	0	0	2	-8.6	-0.5	-37.7	-2.4	-2.1	-0.9	-0.9	-2.1	-3.3	-2.2	-0.9	-1.3	-1.1	-2.4	-2.1	-1.3	-2.1	-3.4	-2.1	-2.1	-2.2	0
rno-miR-9:16-38	16	38	UCUUUGGUUAUCUAGCUGUAUGA	4	3	5	11	0	0	0	0	0	0	0	0	0	0	0	0	0	1	0	1	1	0	0	2	-8.6	-0.5	-37.7	-2.4	-2.1	-0.9	-0.9	-2.1	-3.3	-2.2	-0.9	-1.3	-1.1	-2.4	-2.1	-1.3	-2.1	-3.4	-2.1	-2.1	-2.2	0
rno-miR-92:48-68	48	68	UAUUGCACUUGUCCCGGCCUG	2	7	5	7	0	0	0	0	0	0	0	1	1	0	0	0	0	1	0	1	0	0	0	2	-7.6	0	-41.9	-1.3	-1.1	-0.9	-2.1	-3.4	-2.1	-2.2	-2.1	-0.9	-2.1	-2.2	-2.4	-3.3	-3.3	-2.4	-3.3	-3.4	-3.3	0
rno-miR-92:55-75	55	75	UAUUGCACUUGUCCCGGCCUG	2	7	5	7	0	0	0	0	0	0	0	1	1	0	0	0	0	1	0	1	0	0	0	2	-7.6	0	-41.9	-1.3	-1.1	-0.9	-2.1	-3.4	-2.1	-2.2	-2.1	-0.9	-2.1	-2.2	-2.4	-3.3	-3.3	-2.4	-3.3	-3.4	-3.3	0
rno-miR-93:15-37	15	37	CAAAGUGCUGUUCGUGCAGGUAG	5	4	8	6	0	0	1	0	1	0	1	0	0	0	0	0	1	0	0	0	0	0	1	0	-11	-3.4	-42.5	-2.1	-0.9	-0.9	-2.1	-2.2	-2.1	-3.4	-2.1	-2.1	-2.2	-0.9	-2.4	-2.4	-2.2	-2.1	-3.4	-2.1	-2.1	2
rno-miR-96:24-46	24	46	UUUGGCACUAGCACAUUUUUGCU	4	5	4	10	0	0	0	0	0	0	0	0	0	0	0	0	0	1	1	1	0	0	0	2	-8.9	-2.1	-38.4	-0.9	-0.9	-2.1	-3.3	-3.4	-2.1	-2.2	-2.1	-1.3	-2.1	-3.4	-2.1	-2.2	-2.1	-1.1	-0.9	-0.9	-0.9	0
rno-miR-98:2-23	2	23	UGAGGUAGUAAGUUGUAUUGUU	5	0	7	10	0	1	0	0	0	0	0	0	0	0	1	0	0	1	0	0	1	1	1	2	-2.7	0	-33.8	-2.1	-2.4	-2.1	-3.3	-2.2	-1.3	-2.1	-2.2	-1.3	-0.9	-2.1	-2.2	-0.9	-2.1	-2.2	-1.3	-1.1	-0.9	1
rno-miR-99a:13-34	13	34	AACCCGUAGAUCCGAUCUUGUG	5	6	5	6	0	0	0	0	0	1	1	0	0	0	0	0	1	0	0	0	0	0	0	0	-11.3	0	-40.5	-0.9	-2.2	-3.3	-3.3	-2.4	-2.2	-1.3	-2.1	-2.4	-1.1	-2.4	-3.3	-2.4	-2.4	-1.1	-2.4	-2.1	-0.9	1
rno-miR-99b:7-28	7	28	CACCCGUAGAACCGACCUUGCG	5	9	5	3	0	0	0	0	1	1	1	0	0	0	0	0	1	0	0	0	0	0	1	0	-6.9	-1.7	-44.8	-2.1	-2.2	-3.3	-3.3	-2.4	-2.2	-1.3	-2.1	-2.4	-0.9	-2.2	-3.3	-2.4	-2.4	-2.2	-3.3	-2.1	-0.9	1
			Dinucleotide content table
			Human miRNAs			2nd nucleotide
					miRNA	A	C	G	U
						0.238	0.220	0.246	0.296
					A	0.057	0.052	0.059	0.071
					C	0.052	0.048	0.054	0.065
					G	0.059	0.054	0.061	0.073
					U	0.071	0.065	0.073	0.088
					Real
					A	0.060	0.053	0.069	0.058
					C	0.070	0.055	0.025	0.071
					G	0.052	0.056	0.059	0.079
					U	0.057	0.060	0.101	0.077
					Ratio
					A	0.939	0.995	0.847	1.221
					C	0.753	0.881	2.180	0.914
					G	1.121	0.966	1.027	0.922
					U	1.247	1.090	0.723	1.143
			Dinucleotide content table
			Mouse miRNAs			2nd nucleotide
					miRNA	A	C	G	U
						0.238	0.228	0.243	0.292
					A	0.056	0.054	0.058	0.069
					C	0.054	0.052	0.055	0.066
					G	0.058	0.055	0.059	0.071
					U	0.069	0.066	0.071	0.085
					Real
					A	0.061	0.053	0.072	0.053
					C	0.071	0.060	0.023	0.075
					G	0.050	0.057	0.056	0.080
					U	0.055	0.061	0.100	0.072
					Ratio
					A	0.920	1.017	0.802	1.305
					C	0.764	0.864	2.353	0.880
					G	1.156	0.970	1.058	0.885
					U	1.257	1.093	0.708	1.185
			Dinucleotide content table
			Rat miRNAs			2nd nucleotide
					miRNA	A	C	G	U
						0.234	0.235	0.239	0.292
					A	0.055	0.055	0.056	0.068
					C	0.055	0.055	0.056	0.068
					G	0.056	0.056	0.057	0.070
					U	0.068	0.068	0.070	0.085
					Real
					A	0.057	0.054	0.073	0.052
					C	0.076	0.063	0.022	0.077
					G	0.049	0.060	0.053	0.077
					U	0.054	0.061	0.100	0.073
					Ratio
					A	0.963	1.027	0.768	1.311
					C	0.726	0.874	2.569	0.887
					G	1.136	0.932	1.089	0.908
					U	1.276	1.123	0.697	1.171
[truncated: 42 more columns]
