# Supplementary material for: Computational models with thermodynamic and composition features improve siRNA design
Source: BMC Bioinformatics. 2006 Feb 12;7:65. doi: 10.1186/1471-2105-7-65 (PMC1431570; doi:10.1186/1471-2105-7-65)
Supplement: Additional File 7 — TableS3 [file 1471-2105-7-65-S7.csv]

				G	U	Cons+	Cons-	Cons_Sum	dG_bi	dG_uni	duplex	target	Pos1	Pos2	Pos6	Pos13	Pos14	Pos18	Pref	Avoid	Diff	Hyb19	Activ	References
NC_004518	2212	2230	UUACCAACACCACGUCUCC	1	4	5	1	4	-2.6	0	-35.5	0	-0.93	-1.33	-0.93	-2.36	-2.24	-3.26	4	3	-2.33	0.000860956	12.5	PNAS, 2003;100(5):2718-2723.	1	4	0	0	3	3	1	1	0	0	0	1	1	2	0	1
NC_004518	2242	2260	UAAGUAUGCUAGAGUCCCG	5	5	5	2	3	-8.7	0	-33.9	0	-1.33	-0.93	-1.1	-2.35	-2.24	-2.36	2	1	-1.03	0.000430478	6.25		1	0	3	1	0	2	1	1	1	1	0	2	3	1	1	0
NC_004519	8	26	AUUCAAAUGGUUUGCCUGC	4	7	6	2	4	-7.6	-1.1	-31.1	0	-1.1	-0.93	-0.93	-2.11	-3.42	-3.42	5	4	-2.32	0.000430478	25		2	0	0	2	1	1	0	1	0	2	1	1	0	1	3	3
NC_004519	131	149	GUAUCCAUGGUGUAUCCUG	5	7	5	1	4	-11	-0.4	-33.6	0	-2.24	-1.33	-2.11	-1.33	-1.1	-2.11	3	2	0.13	0.000860956	6.25		0	0	0	3	1	2	0	1	0	0	1	3	2	2	3	0
NC_004519	2259	2277	UUCAAUGGUGGAACAGAUC	5	5	3	4	-1	-4.1	0	-31.9	0	-0.93	-2.35	-2.11	-2.24	-2.11	-2.35	3	4	-1.42	0.000430478	1.56		2	1	1	2	2	0	0	0	2	0	2	1	0	2	2	1
NC_004520	46	64	CAAUCAUCGGAUUGAAGCA	4	4	3	4	-1	-8.8	-3.4	-31.1	0	-2.11	-0.93	-1.1	-2.11	-2.35	-2.11	3	5	0	0.000451467	100		2	0	1	3	3	0	1	0	2	1	1	0	0	2	1	1
NC_004520	741	759	CUUGCCCUCAAUGUAGCCG	4	5	6	5	1	-2.8	0	-36.4	0	-2.08	-0.93	-3.26	-2.24	-1.33	-2.36	4	3	-0.28	0.000451467	50		1	0	1	1	1	3	1	2	0	2	0	1	1	1	2	1
NC_004520	2089	2107	UCAGGCACUCCUCAAUUGC	3	5	4	0	4	-4.3	-0.2	-36.3	0	-2.35	-2.11	-2.11	-2.11	-0.93	-3.42	6	6	-1.07	0.000451467	6.25		1	1	1	1	3	1	0	2	0	2	1	0	0	3	1	1
NC_004520	2112	2130	AAGCAAAACCCAGGGAUCA	4	1	3	4	-1	-9.6	0	-34.7	0	-0.93	-2.35	-0.93	-3.26	-3.26	-2.11	1	6	-1.18	0.000902935	25		4	1	2	1	3	2	0	0	1	1	2	0	0	1	0	0
NC_004520	2133	2151	GGAGUUGAACCAAGAAGCA	6	2	2	4	-2	-3.7	-0.2	-33.7	0	-3.26	-2.35	-2.11	-2.35	-2.35	-2.11	1	4	1.15	0.000451467	50		3	1	3	0	2	1	0	0	3	1	1	1	0	0	1	1
NC_004522	233	251	GAGAGCACCAUUCUCUCUA	3	5	4	2	2	-14.3	-4.8	-34.8	0	-2.35	-2.35	-2.11	-2.08	-2.35	-1.33	7	3	1.02	0.000646412	25		0	1	2	1	2	1	0	3	2	1	0	0	1	3	0	1
NC_004522	392	410	UGGCGCCAGAUUCGCCUUA	5	5	2	4	-2	-16.2	-4.9	-38.2	0	-2.11	-3.26	-3.26	-2.36	-3.42	-1.33	4	5	0.78	0.000646412	50		0	0	1	1	1	2	2	1	1	3	1	0	1	1	1	2
NC_004522	1498	1516	CUCCGAAGAAAUAAGAUCC	3	3	6	2	4	-2.8	0	-30.3	0	-2.08	-2.35	-0.93	-0.93	-2.35	-3.26	3	0	-1.18	0.000646412	1.56		4	0	2	2	0	2	1	1	3	0	0	0	1	2	0	0
NC_004524	39	57	ACGUACGUUUCGACCUCGG	5	5	2	2	0	-12.5	-0.3	-35.5	0	-2.24	-2.36	-2.36	-2.24	-3.26	-3.26	5	1	-1.02	0.00099108	50		0	3	0	0	0	1	4	1	1	0	1	2	1	2	0	2
NC_004524	482	500	GCUGGGAGUCAGCAAUCUG	7	4	4	2	2	-13.1	-4.9	-37.5	0	-3.42	-2.08	-2.35	-2.11	-0.93	-2.11	4	6	1.31	0.00099108	50		1	0	2	1	2	0	0	2	1	2	2	1	0	2	2	0
NC_004524	600	618	UGCUCACUCGAUCCAGCCA	3	4	3	6	-3	-8.8	0	-39.3	0	-2.11	-3.42	-2.24	-3.26	-2.11	-2.11	5	5	0	0.00099108	50		0	1	1	1	3	2	1	2	1	2	0	0	0	3	1	0
NC_004524	600	618	UGCUCACUCGAUCCAGCCA	3	4	3	6	-3	-8.8	0	-39.3	0	-2.11	-3.42	-2.24	-3.26	-2.11	-2.11	5	5	0	0.00099108	100		0	1	1	1	3	2	1	2	1	2	0	0	0	3	1	0
NC_004525	129	147	UCUGAUCUCGGCGAAGCCG	6	4	5	4	1	-16.8	-3.5	-38.9	0	-2.35	-2.08	-2.35	-2.35	-0.93	-2.36	5	3	-0.01	0.001146789	50		1	0	1	1	0	1	3	2	2	2	1	0	0	3	1	0
NC_004525	561	579	GUCCCCCGAUGAGGACUCC	5	3	3	4	-1	-12.7	-4.5	-41.9	0	-2.24	-2.35	-3.26	-3.26	-2.35	-3.26	3	1	-1.02	0.001146789	100		0	1	1	1	0	5	1	1	3	0	1	1	0	2	1	0
NC_004525	590	608	GACUCGAACUGUGUUAUCA	4	6	3	3	0	-3.8	0	-31.4	0	-2.35	-2.24	-2.35	-2.24	-0.93	-2.11	5	1	0.24	0.001146789	100		1	2	0	1	1	0	1	2	2	0	0	2	1	2	2	1
NM_173475	480	498	AGACUCCUCGGCAUUGGAC	5	4	4	4	0	-8.6	-2.2	-38.1	-31.6	-2.35	-2.35	-3.26	-1.1	-0.93	-2.24	5	4	0.11	0.000334784	25	NAR,2004; 32(2):e17	0	2	1	1	1	1	1	2	2	1	2	0	0	2	1	1
NM_173475	639	657	CAUGGUUGCAGCCUGGAAC	6	4	5	4	1	-18.4	-2.5	-37	-20.6	-2.11	-1.1	-0.93	-2.08	-2.11	-2.24	2	6	-0.13	0.000669568	10		1	1	1	1	2	1	0	1	1	2	2	1	0	0	3	1
NM_173475	984	1002	GCCAAUCACCUGAGUGAAG	5	3	0	7	-7	-8.5	-2.7	-35.1	-31.8	-3.42	-3.26	-2.35	-2.35	-2.24	-2.35	2	3	1.07	0.000334784	80		2	1	2	1	2	2	0	1	2	1	0	1	0	1	2	0
NM_020651	4254	4272	UGAUAUGCUAUGCUGGUCU	5	8	4	4	0	-6.9	-0.8	-33.6	-12.9	-2.11	-2.35	-2.11	-2.08	-2.11	-2.08	4	3	0.03	0.000421467	10		0	0	0	3	0	0	0	3	1	2	1	1	2	1	4	0
NM_020651	4382	4400	CUUCCAGGAACCGUGUCAG	5	4	5	3	2	-8.1	0	-36.4	-10.9	-2.08	-0.93	-2.35	-2.24	-2.11	-2.35	4	3	-0.27	0.000140489	55		1	1	2	0	2	2	1	1	1	0	1	2	0	2	1	1
NM_020651	5035	5053	CAGACCUACACAUAGGACA	3	2	5	4	1	-7.9	-2.8	-34.5	-16.7	-2.11	-2.35	-2.08	-1.33	-2.35	-2.11	1	5	0	0.000140489	1		0	4	2	1	4	1	0	1	2	0	1	0	2	0	0	0
NM_018109	251	269	GCUGUGCCUGUUCUCGUCU	5	8	4	4	0	-3.2	0	-37.8	-8	-3.42	-2.08	-3.42	-2.08	-2.35	-2.08	8	2	1.34	0.000391696	55		0	0	0	0	0	1	1	4	0	2	0	3	0	3	3	1
NM_018109	521	539	UUGACCGUACGCGUGACCG	6	4	5	1	4	-11.1	-0.1	-37.7	-19.4	-0.93	-2.11	-2.36	-2.24	-2.11	-2.36	1	1	-1.43	0.000391696	10		0	3	0	0	0	2	4	0	2	1	0	2	1	0	2	1
NM_018109	1574	1592	GUCGAUCUGUAUCUUCCUG	4	8	3	4	-1	-5.5	0	-32.9	-19.1	-2.24	-2.35	-2.35	-2.08	-0.93	-2.11	8	0	0.13	0.000391696	60		0	0	0	2	0	1	1	3	1	0	0	2	1	4	2	1
NM_016301	149	167	UACAACUUGGACAGACCGG	5	3	3	3	0	-5.4	-0.7	-35.4	-19.5	-1.33	-2.24	-2.08	-2.35	-2.35	-3.26	2	4	-1.93	0.001319261	20		1	4	1	0	2	1	1	1	2	0	2	0	1	0	1	1
NM_016301	225	243	CAUCAUCCACCUCGAUCAG	2	4	2	5	-3	-4.8	0	-35	-16.7	-2.11	-1.1	-2.35	-2.36	-2.35	-2.35	5	4	-0.24	0.000659631	55		0	1	1	3	4	2	1	1	1	0	0	0	0	4	0	0
NM_016301	774	792	GCAAUGCAAUGUUCAUGCU	4	6	3	4	-1	-11.7	-1.1	-31.4	-13.2	-3.42	-2.11	-3.42	-2.35	-2.11	-2.08	3	6	1.34	0.000659631	60		2	0	0	3	3	0	0	1	0	3	0	1	0	1	3	1
				G	U	Cons+	Cons-	Cons_Sum	bi	uni	duplex	target	Pos1	Pos2	Pos6	Pos13	Pos14	Pos18			Dif_5-3	Hyb19	Activ	References	AA	AC	AG	AU	CA	CC	CG	CU	GA	GC	GG	GU	UA	UC	UG	UU
